# Supplementary material for: Evaluation of mature soybean pods as a food source for two pod-sucking bugs, Riptortus pedestris (Hemiptera: Alydidae) and Halyomorpha halys (Hemiptera: Pentatomidae)
Source: PLoS One. 2017 Apr 21;12(4):e0176187. doi: 10.1371/journal.pone.0176187 (PMC5400260; doi:10.1371/journal.pone.0176187)
Supplement: S1 File — (XLS) [file pone.0176187.s001.xls]

## Sheet: Diet evaluation of Rp
Effect of soybean pod on growth, development and reproduction of R. pedestris (Start from nymph)
Food	Development time (Days)
	N	1st	2nd	3rd	4th	5th	Total Nymphal period
Pod	70	3.02857	3.27119	2.98246	3.78571	6.5	19.5679
Seed	70	3.04286	2.80882	2.92647	3.38235	6.13433	18.2948
P value		0.809044	< 0.001	0.411643	0.000794708	< 0.001	< 0.001
Food	Mortality (%)
	N	1st	2nd	3rd	4th	5th	Total mortality
Pod	70	0	15.7143	2.85714	0	2.85714	21.4286
Seed	70	0	2.85714	0	0	1.42857	4.28571
P vaule			0.0198	0.4146		0.8769	0.0055
Food	No. bug tested	No. of bug laid egg	% of bug laid egg	Preoviposition period	Life time fecundity	Longivity	No. of egg kept	No. of egg hatch	Hatchability
Pod	27	27	100	6.07±0.16	146.38±8.87	47.07±2.21	124	110	0.887097
Seed	27	27	100	5.62±0.17	156.57±6.37	55.44±1.01	135	122	0.903704
P value				0.0621109	0.328903	< 0.001
Effect of soybean pod on growth, development and reproduction of R. pedestris ( start from adult)
Food	No. bug tested	No. of bug laid egg	% of bug laid egg	Preoviposition period	10 days fecundity	No. of egg kept	No. of egg hatch	Hatchability
Pod	30	29	96.6667	6.39±0.24	78.75±3.82	120	106	0.883333
Seed	30	30	100	6.57±0.22	76.9±4.02	141	128	0.907801
P value				0.500362	0.587198

## Sheet: Diet evaluation of Hh
Effect of soybean pod on growth, development and reproduction of H.halys(Start from nymph)
Food	Development time (Days)
	N	1st	2nd	3rd	4th	5th	Total Nymphal period
Pod	50	4.84	12.0857	7.93548	8.36667	11.069	44.3793
Seed	50	4.7	11.6591	7.17073	8.1	10.375	42.075
P value		0.64	0.03	0.03	0.43	0.03	0.003
Food	Mortality (%)
	N	1st	2nd	3rd	4th	5th	Total mortality
Pod	50	0	30	10	2	2	44
Seed	50	0	12	6	2	0	20
P vaule			0.049	0.71	0.47	1	0.018
Food	No. bug tested	No. of bug laid egg	% of bug laid egg	Preoviposition period	Life time fecundity	Longivity	No. of egg kept	No. of egg hatch	Hatchability
Pod	23	21	91.3043	14.77±0.39	146.38±8.87	41.69±1.39	245	201	0.820408
Seed	29	28	96.5517	13.21±0.40	156.57±6.37	49.17±1.22	234	193	0.824786
P value				0.0621109	0.328903	< 0.001
Effect of soybean pod on growth, development and reproduction of H. halys ( start from adult)
Food	No. bug tested	No. of bug laid egg	% of bug laid egg	Preoviposition period	Life time fecundity	No. of egg kept	No. of egg hatch	Hatchability
Pod	30	27	90	14.00±0.52	143.00±11.39	292	240	0.821918
Seed	30	28	93.3333	12.93±0.85	157.39±6.08	298	253	0.848993
P value				0.25	0.06

## Sheet: Choice response of Rp
Soybean pod feeding behavior (Choice test) (Duration of observation: 1 hour) (Rp)
	N	No response	Response	Time take to choose (min)	Frequency of give up first choice	Handling time	Frequency of probing	Probing duration	Interval between probing	Cleaning time
Pod	54	20	12	8.52	0	7.95	1.15	21.43	8.35	4.55
seed	54		22	9.4	0	3.66	1.27	29.75	5.35	2.39
P- value

## Sheet: Choice response of Hh
Soybean pod feeding behavior (Choice test) (Duration of observation: 3 hours) (Hh)
	N	No response	Response	Time take to choose (min)	Frequency of give up first choice	Handling time	Frequency of probing	Probing duration	Interval between probing	Cleaning time
Pod	32	5	9	7.29	5	4.16	1	118.75	-	3.51
seed	32		18	11.89	0	3.64	1	141.95	-	1.84
P- value			0.043	0.41		0.74		0.027		0.006

## Sheet: Life table data
						Development time (egg+ nymph) incase of pod=				26.6481
						Development time (egg+ nymph) incase of seed=				25.9242
			Group	NFEmale	Age	Neggs	Sex ratio	Survival	Longevity					Group = treatment. In my case, temperature was treatment
			Pod	1	27.6481	0	0.490909	78.5714	1	27.6481				NFEmale = replication. For example, '1' means first female and '2' is second female and so on.
			Pod	1	28.6481	0	0.490909	78.5714	2	28.6481				Age = Egg + larva + pupa + adult age. For example, from egg to pupa was 19.279412 and first day of adult is '1'. Therefore, the sum of adult age is 20.279412
			Pod	1	29.6481	0	0.490909	78.5714	3	29.6481				Neggs = daily fecundity per female.
			Pod	1	30.6481	0	0.490909	78.5714	4	30.6481				Sex ratio = female/(male+female)
			Pod	1	31.6481	0	0.490909	78.5714	5	31.6481				Survival = survivorship of immature stage (from egg to pupa or from egg to last instar of nymph).
			Pod	1	32.6481	0	0.490909	78.5714	6	32.6481				Longevity = adult longevity
			Pod	1	33.6481	5	0.490909	78.5714	7	33.6481				Group 10degree celcius, replication was 75.
			Pod	1	34.6481	7	0.490909	78.5714	8	34.6481
			Pod	1	35.6481	9	0.490909	78.5714	9	35.6481
			Pod	1	36.6481	9	0.490909	78.5714	10	36.6481
			Pod	1	37.6481	7	0.490909	78.5714	11	37.6481
			Pod	1	38.6481	7	0.490909	78.5714	12	38.6481
			Pod	1	39.6481	10	0.490909	78.5714	13	39.6481
			Pod	1	40.6481	5	0.490909	78.5714	14	40.6481
			Pod	1	41.6481	2	0.490909	78.5714	15	41.6481
			Pod	1	42.6481	0	0.490909	78.5714	16	42.6481
			Pod	1	43.6481	3	0.490909	78.5714	17	43.6481
			Pod	1	44.6481	2	0.490909	78.5714	18	44.6481
			Pod	1	45.6481	1	0.490909	78.5714	19	45.6481
			Pod	1	46.6481	2	0.490909	78.5714	20	46.6481
			Pod	1	47.6481	1	0.490909	78.5714	21	47.6481
			Pod	1	48.6481	2	0.490909	78.5714	22	48.6481
			Pod	1	49.6481	0	0.490909	78.5714	23	49.6481
			Pod	1	50.6481	2	0.490909	78.5714	24	50.6481
			Pod	1	51.6481	0	0.490909	78.5714	25	51.6481
			Pod	1	52.6481	2	0.490909	78.5714	26	52.6481
			Pod	1	53.6481	1	0.490909	78.5714	27	53.6481
			Pod	1	54.6481	0	0.490909	78.5714	28	54.6481
			Pod	1	55.6481	2	0.490909	78.5714	29	55.6481
			Pod	1	56.6481	1	0.490909	78.5714	30	56.6481
			Pod	1	57.6481	2	0.490909	78.5714	31	57.6481
			Pod	1	58.6481	1	0.490909	78.5714	32	58.6481
			Pod	1	59.6481	0	0.490909	78.5714	33	59.6481
			Pod	1	60.6481	2	0.490909	78.5714	34	60.6481
			Pod	1	61.6481	1	0.490909	78.5714	35	61.6481
			Pod	1	62.6481	0	0.490909	78.5714	36	62.6481
			Pod	1	63.6481	3	0.490909	78.5714	37	63.6481
			Pod	1	64.6481	2	0.490909	78.5714	38	64.6481
			Pod	1	65.6481	1	0.490909	78.5714	39	65.6481
			Pod	1	66.6481	2	0.490909	78.5714	40	66.6481
			Pod	1	67.6481	2	0.490909	78.5714	41	67.6481
			Pod	1	68.6481	2	0.490909	78.5714	42	68.6481
			Pod	1	69.6481	0	0.490909	78.5714	43	69.6481
			Pod	1	70.6481	2	0.490909	78.5714	44	70.6481
			Pod	1	71.6481	2	0.490909	78.5714	45	71.6481
			Pod	1	72.6481	1	0.490909	78.5714	46	72.6481
			Pod	1	73.6481	0	0.490909	78.5714	47	73.6481
			Pod	1	74.6481	1	0.490909	78.5714	48	74.6481
			Pod	1	75.6481	2	0.490909	78.5714	49	75.6481
			Pod	1	76.6481	0	0.490909	78.5714	50	76.6481
			Pod	1	77.6481	0	0.490909	78.5714	51	77.6481
			Pod	1	78.6481	0	0.490909	78.5714	52	78.6481
			Pod	2	27.6481	0	0.490909	78.5714	1	27.6481
			Pod	2	28.6481	0	0.490909	78.5714	2	28.6481
			Pod	2	29.6481	0	0.490909	78.5714	3	29.6481
			Pod	2	30.6481	0	0.490909	78.5714	4	30.6481
			Pod	2	31.6481	0	0.490909	78.5714	5	31.6481
			Pod	2	32.6481	0	0.490909	78.5714	6	32.6481
			Pod	2	33.6481	6	0.490909	78.5714	7	33.6481
			Pod	2	34.6481	6	0.490909	78.5714	8	34.6481
			Pod	2	35.6481	7	0.490909	78.5714	9	35.6481
			Pod	2	36.6481	6	0.490909	78.5714	10	36.6481
			Pod	2	37.6481	6	0.490909	78.5714	11	37.6481
			Pod	2	38.6481	6	0.490909	78.5714	12	38.6481
			Pod	2	39.6481	7	0.490909	78.5714	13	39.6481
			Pod	2	40.6481	4	0.490909	78.5714	14	40.6481
			Pod	2	41.6481	3	0.490909	78.5714	15	41.6481
			Pod	2	42.6481	0	0.490909	78.5714	16	42.6481
			Pod	2	43.6481	2	0.490909	78.5714	17	43.6481
			Pod	2	44.6481	3	0.490909	78.5714	18	44.6481
			Pod	2	45.6481	3	0.490909	78.5714	19	45.6481
			Pod	2	46.6481	2	0.490909	78.5714	20	46.6481
			Pod	2	47.6481	2	0.490909	78.5714	21	47.6481
			Pod	2	48.6481	2	0.490909	78.5714	22	48.6481
			Pod	2	49.6481	3	0.490909	78.5714	23	49.6481
			Pod	2	50.6481	0	0.490909	78.5714	24	50.6481
			Pod	2	51.6481	3	0.490909	78.5714	25	51.6481
			Pod	2	52.6481	2	0.490909	78.5714	26	52.6481
			Pod	2	53.6481	2	0.490909	78.5714	27	53.6481
			Pod	2	54.6481	3	0.490909	78.5714	28	54.6481
			Pod	2	55.6481	2	0.490909	78.5714	29	55.6481
			Pod	2	56.6481	0	0.490909	78.5714	30	56.6481
			Pod	2	57.6481	0	0.490909	78.5714	31	57.6481
			Pod	2	58.6481	1	0.490909	78.5714	32	58.6481
			Pod	2	59.6481	1	0.490909	78.5714	33	59.6481
			Pod	2	60.6481	2	0.490909	78.5714	34	60.6481
			Pod	2	61.6481	0	0.490909	78.5714	35	61.6481
			Pod	2	62.6481	1	0.490909	78.5714	36	62.6481
			Pod	2	63.6481	0	0.490909	78.5714	37	63.6481
			Pod	2	64.6481	1	0.490909	78.5714	38	64.6481
			Pod	2	65.6481	1	0.490909	78.5714	39	65.6481
			Pod	2	66.6481	0	0.490909	78.5714	40	66.6481
			Pod	2	67.6481	2	0.490909	78.5714	41	67.6481
			Pod	2	68.6481	0	0.490909	78.5714	42	68.6481
			Pod	2	69.6481	2	0.490909	78.5714	43	69.6481
			Pod	2	70.6481	0	0.490909	78.5714	44	70.6481
			Pod	2	71.6481	1	0.490909	78.5714	45	71.6481
			Pod	2	72.6481	1	0.490909	78.5714	46	72.6481
			Pod	2	73.6481	0	0.490909	78.5714	47	73.6481
			Pod	2	74.6481	0	0.490909	78.5714	48	74.6481
			Pod	2	75.6481	0	0.490909	78.5714	49	75.6481
			Pod	3	27.6481	0	0.490909	78.5714	1	27.6481
			Pod	3	28.6481	0	0.490909	78.5714	2	28.6481
			Pod	3	29.6481	0	0.490909	78.5714	3	29.6481
			Pod	3	30.6481	0	0.490909	78.5714	4	30.6481								Pod		Seed			Pod		Seed
			Pod	3	31.6481	0	0.490909	78.5714	5	31.6481								STD	SE	STD	SE		STD	SE	STD	SE
			Pod	3	32.6481	0	0.490909	78.5714	6	32.6481							DT	0.043	0.00827535	0.029	0.00558105		0.022	0.00458732	0.017	0.00315682
			Pod	3	33.6481	7	0.490909	78.5714	7	33.6481							L	0.004	0.0007698	0.003	0.00057735		0.001	0.000208514	0.001	0.000185695
			Pod	3	34.6481	7	0.490909	78.5714	8	34.6481							RM	0.003	0.00057735	0.002	0.0003849		0.001	0.000208514	0.001	0.000185695
			Pod	3	35.6481	8	0.490909	78.5714	9	35.6481							RO	338.339	65.1134	268.817	51.7339		131.657	27.4524	172.158	31.9689
			Pod	3	36.6481	7	0.490909	78.5714	10	36.6481							T	0.431	0.082946	0.367	0.0706292		0.408	0.0850739	0.313	0.0581226
			Pod	3	37.6481	8	0.490909	78.5714	11	37.6481
			Pod	3	38.6481	8	0.490909	78.5714	12	38.6481
			Pod	3	39.6481	10	0.490909	78.5714	13	39.6481
			Pod	3	40.6481	6	0.490909	78.5714	14	40.6481
			Pod	3	41.6481	6	0.490909	78.5714	15	41.6481
			Pod	3	42.6481	4	0.490909	78.5714	16	42.6481
			Pod	3	43.6481	3	0.490909	78.5714	17	43.6481
			Pod	3	44.6481	4	0.490909	78.5714	18	44.6481
			Pod	3	45.6481	0	0.490909	78.5714	19	45.6481
			Pod	3	46.6481	3	0.490909	78.5714	20	46.6481
			Pod	3	47.6481	4	0.490909	78.5714	21	47.6481
			Pod	3	48.6481	3	0.490909	78.5714	22	48.6481
			Pod	3	49.6481	4	0.490909	78.5714	23	49.6481
			Pod	3	50.6481	5	0.490909	78.5714	24	50.6481
			Pod	3	51.6481	0	0.490909	78.5714	25	51.6481
			Pod	3	52.6481	2	0.490909	78.5714	26	52.6481
			Pod	3	53.6481	3	0.490909	78.5714	27	53.6481
			Pod	3	54.6481	6	0.490909	78.5714	28	54.6481
			Pod	3	55.6481	5	0.490909	78.5714	29	55.6481
			Pod	3	56.6481	4	0.490909	78.5714	30	56.6481
			Pod	3	57.6481	5	0.490909	78.5714	31	57.6481
			Pod	3	58.6481	6	0.490909	78.5714	32	58.6481
			Pod	3	59.6481	3	0.490909	78.5714	33	59.6481
			Pod	3	60.6481	4	0.490909	78.5714	34	60.6481
			Pod	3	61.6481	2	0.490909	78.5714	35	61.6481
			Pod	3	62.6481	3	0.490909	78.5714	36	62.6481
			Pod	3	63.6481	4	0.490909	78.5714	37	63.6481
			Pod	3	64.6481	2	0.490909	78.5714	38	64.6481
			Pod	3	65.6481	3	0.490909	78.5714	39	65.6481
			Pod	3	66.6481	2	0.490909	78.5714	40	66.6481
			Pod	3	67.6481	2	0.490909	78.5714	41	67.6481
			Pod	3	68.6481	2	0.490909	78.5714	42	68.6481
			Pod	3	69.6481	2	0.490909	78.5714	43	69.6481
			Pod	3	70.6481	0	0.490909	78.5714	44	70.6481
			Pod	3	71.6481	3	0.490909	78.5714	45	71.6481
			Pod	3	72.6481	2	0.490909	78.5714	46	72.6481
			Pod	3	73.6481	1	0.490909	78.5714	47	73.6481
			Pod	3	74.6481	0	0.490909	78.5714	48	74.6481
			Pod	3	75.6481	1	0.490909	78.5714	49	75.6481
			Pod	3	76.6481	2	0.490909	78.5714	50	76.6481
			Pod	3	77.6481	0	0.490909	78.5714	51	77.6481
			Pod	4	27.6481	0	0.490909	78.5714	1	27.6481
			Pod	4	28.6481	0	0.490909	78.5714	2	28.6481
			Pod	4	29.6481	0	0.490909	78.5714	3	29.6481
			Pod	4	30.6481	0	0.490909	78.5714	4	30.6481
			Pod	4	31.6481	0	0.490909	78.5714	5	31.6481
			Pod	4	32.6481	0	0.490909	78.5714	6	32.6481
			Pod	4	33.6481	7	0.490909	78.5714	7	33.6481
			Pod	4	34.6481	6	0.490909	78.5714	8	34.6481
			Pod	4	35.6481	7	0.490909	78.5714	9	35.6481
			Pod	4	36.6481	8	0.490909	78.5714	10	36.6481
			Pod	4	37.6481	7	0.490909	78.5714	11	37.6481
			Pod	4	38.6481	11	0.490909	78.5714	12	38.6481
			Pod	4	39.6481	18	0.490909	78.5714	13	39.6481
			Pod	4	40.6481	6	0.490909	78.5714	14	40.6481
			Pod	4	41.6481	6	0.490909	78.5714	15	41.6481
			Pod	4	42.6481	5	0.490909	78.5714	16	42.6481
			Pod	4	43.6481	4	0.490909	78.5714	17	43.6481
			Pod	4	44.6481	4	0.490909	78.5714	18	44.6481
			Pod	4	45.6481	5	0.490909	78.5714	19	45.6481
			Pod	4	46.6481	4	0.490909	78.5714	20	46.6481
			Pod	4	47.6481	4	0.490909	78.5714	21	47.6481
			Pod	4	48.6481	3	0.490909	78.5714	22	48.6481
			Pod	4	49.6481	3	0.490909	78.5714	23	49.6481
			Pod	4	50.6481	3	0.490909	78.5714	24	50.6481
			Pod	4	51.6481	3	0.490909	78.5714	25	51.6481
			Pod	4	52.6481	4	0.490909	78.5714	26	52.6481
			Pod	4	53.6481	4	0.490909	78.5714	27	53.6481
			Pod	4	54.6481	3	0.490909	78.5714	28	54.6481
			Pod	4	55.6481	3	0.490909	78.5714	29	55.6481
			Pod	4	56.6481	3	0.490909	78.5714	30	56.6481
			Pod	4	57.6481	2	0.490909	78.5714	31	57.6481
			Pod	4	58.6481	2	0.490909	78.5714	32	58.6481
			Pod	4	59.6481	2	0.490909	78.5714	33	59.6481
			Pod	4	60.6481	0	0.490909	78.5714	34	60.6481
			Pod	4	61.6481	3	0.490909	78.5714	35	61.6481
			Pod	4	62.6481	2	0.490909	78.5714	36	62.6481
			Pod	4	63.6481	2	0.490909	78.5714	37	63.6481
			Pod	4	64.6481	3	0.490909	78.5714	38	64.6481
			Pod	4	65.6481	2	0.490909	78.5714	39	65.6481
			Pod	4	66.6481	0	0.490909	78.5714	40	66.6481
			Pod	4	67.6481	2	0.490909	78.5714	41	67.6481
			Pod	4	68.6481	3	0.490909	78.5714	42	68.6481
			Pod	4	69.6481	2	0.490909	78.5714	43	69.6481
			Pod	4	70.6481	1	0.490909	78.5714	44	70.6481
			Pod	4	71.6481	3	0.490909	78.5714	45	71.6481
			Pod	4	72.6481	2	0.490909	78.5714	46	72.6481
			Pod	4	73.6481	2	0.490909	78.5714	47	73.6481
			Pod	4	74.6481	2	0.490909	78.5714	48	74.6481
			Pod	4	75.6481	1	0.490909	78.5714	49	75.6481
			Pod	4	76.6481	0	0.490909	78.5714	50	76.6481
			Pod	5	27.6481	0	0.490909	78.5714	1	27.6481
			Pod	5	28.6481	0	0.490909	78.5714	2	28.6481
			Pod	5	29.6481	0	0.490909	78.5714	3	29.6481
			Pod	5	30.6481	0	0.490909	78.5714	4	30.6481
			Pod	5	31.6481	0	0.490909	78.5714	5	31.6481
			Pod	5	32.6481	8	0.490909	78.5714	6	32.6481
			Pod	5	33.6481	7	0.490909	78.5714	7	33.6481
			Pod	5	34.6481	10	0.490909	78.5714	8	34.6481
			Pod	5	35.6481	10	0.490909	78.5714	9	35.6481
			Pod	5	36.6481	12	0.490909	78.5714	10	36.6481
			Pod	5	37.6481	12	0.490909	78.5714	11	37.6481
			Pod	5	38.6481	17	0.490909	78.5714	12	38.6481
			Pod	5	39.6481	11	0.490909	78.5714	13	39.6481
			Pod	5	40.6481	11	0.490909	78.5714	14	40.6481
			Pod	5	41.6481	7	0.490909	78.5714	15	41.6481
			Pod	5	42.6481	7	0.490909	78.5714	16	42.6481
			Pod	5	43.6481	7	0.490909	78.5714	17	43.6481
			Pod	5	44.6481	7	0.490909	78.5714	18	44.6481
			Pod	5	45.6481	7	0.490909	78.5714	19	45.6481
			Pod	5	46.6481	7	0.490909	78.5714	20	46.6481
			Pod	5	47.6481	3	0.490909	78.5714	21	47.6481
			Pod	5	48.6481	3	0.490909	78.5714	22	48.6481
			Pod	5	49.6481	4	0.490909	78.5714	23	49.6481
			Pod	5	50.6481	4	0.490909	78.5714	24	50.6481
			Pod	5	51.6481	4	0.490909	78.5714	25	51.6481
			Pod	5	52.6481	4	0.490909	78.5714	26	52.6481
			Pod	5	53.6481	3	0.490909	78.5714	27	53.6481
			Pod	5	54.6481	3	0.490909	78.5714	28	54.6481
			Pod	5	55.6481	3	0.490909	78.5714	29	55.6481
			Pod	5	56.6481	1	0.490909	78.5714	30	56.6481
			Pod	5	57.6481	1	0.490909	78.5714	31	57.6481
			Pod	5	58.6481	1	0.490909	78.5714	32	58.6481
			Pod	5	59.6481	0	0.490909	78.5714	33	59.6481
			Pod	5	60.6481	2	0.490909	78.5714	34	60.6481
			Pod	5	61.6481	1	0.490909	78.5714	35	61.6481
			Pod	5	62.6481	2	0.490909	78.5714	36	62.6481
			Pod	5	63.6481	0	0.490909	78.5714	37	63.6481
			Pod	5	64.6481	1	0.490909	78.5714	38	64.6481
			Pod	5	65.6481	2	0.490909	78.5714	39	65.6481
			Pod	5	66.6481	2	0.490909	78.5714	40	66.6481
			Pod	5	67.6481	2	0.490909	78.5714	41	67.6481
			Pod	5	68.6481	2	0.490909	78.5714	42	68.6481
			Pod	5	69.6481	2	0.490909	78.5714	43	69.6481
			Pod	5	70.6481	1	0.490909	78.5714	44	70.6481
			Pod	5	71.6481	2	0.490909	78.5714	45	71.6481
			Pod	5	72.6481	1	0.490909	78.5714	46	72.6481
			Pod	5	73.6481	1	0.490909	78.5714	47	73.6481
			Pod	5	74.6481	0	0.490909	78.5714	48	74.6481
			Pod	5	75.6481	0	0.490909	78.5714	49	75.6481
			Pod	5	76.6481	0	0.490909	78.5714	50	76.6481
			Pod	5	77.6481	0	0.490909	78.5714	51	77.6481
			Pod	5	78.6481	0	0.490909	78.5714	52	78.6481
			Pod	5	79.6481	0	0.490909	78.5714	53	79.6481
			Pod	6	27.6481	0	0.490909	78.5714	1	27.6481
			Pod	6	28.6481	0	0.490909	78.5714	2	28.6481
			Pod	6	29.6481	0	0.490909	78.5714	3	29.6481
			Pod	6	30.6481	0	0.490909	78.5714	4	30.6481
			Pod	6	31.6481	0	0.490909	78.5714	5	31.6481
			Pod	6	32.6481	0	0.490909	78.5714	6	32.6481
			Pod	6	33.6481	5	0.490909	78.5714	7	33.6481
			Pod	6	34.6481	5	0.490909	78.5714	8	34.6481
			Pod	6	35.6481	5	0.490909	78.5714	9	35.6481
			Pod	6	36.6481	6	0.490909	78.5714	10	36.6481
			Pod	6	37.6481	6	0.490909	78.5714	11	37.6481
			Pod	6	38.6481	7	0.490909	78.5714	12	38.6481
			Pod	6	39.6481	7	0.490909	78.5714	13	39.6481
			Pod	6	40.6481	3	0.490909	78.5714	14	40.6481
			Pod	6	41.6481	6	0.490909	78.5714	15	41.6481
			Pod	6	42.6481	7	0.490909	78.5714	16	42.6481
			Pod	6	43.6481	4	0.490909	78.5714	17	43.6481
			Pod	6	44.6481	3	0.490909	78.5714	18	44.6481
			Pod	6	45.6481	0	0.490909	78.5714	19	45.6481
			Pod	6	46.6481	2	0.490909	78.5714	20	46.6481
			Pod	6	47.6481	3	0.490909	78.5714	21	47.6481
			Pod	6	48.6481	3	0.490909	78.5714	22	48.6481
			Pod	6	49.6481	2	0.490909	78.5714	23	49.6481
			Pod	6	50.6481	2	0.490909	78.5714	24	50.6481
			Pod	6	51.6481	2	0.490909	78.5714	25	51.6481
			Pod	6	52.6481	3	0.490909	78.5714	26	52.6481
			Pod	6	53.6481	0	0.490909	78.5714	27	53.6481
			Pod	6	54.6481	3	0.490909	78.5714	28	54.6481
			Pod	6	55.6481	2	0.490909	78.5714	29	55.6481
			Pod	6	56.6481	2	0.490909	78.5714	30	56.6481
			Pod	6	57.6481	3	0.490909	78.5714	31	57.6481
			Pod	6	58.6481	2	0.490909	78.5714	32	58.6481
			Pod	6	59.6481	0	0.490909	78.5714	33	59.6481
			Pod	6	60.6481	0	0.490909	78.5714	34	60.6481
			Pod	6	61.6481	1	0.490909	78.5714	35	61.6481
			Pod	6	62.6481	1	0.490909	78.5714	36	62.6481
			Pod	6	63.6481	2	0.490909	78.5714	37	63.6481
			Pod	6	64.6481	0	0.490909	78.5714	38	64.6481
			Pod	6	65.6481	1	0.490909	78.5714	39	65.6481
			Pod	6	66.6481	0	0.490909	78.5714	40	66.6481
			Pod	6	67.6481	1	0.490909	78.5714	41	67.6481
			Pod	6	68.6481	1	0.490909	78.5714	42	68.6481
			Pod	6	69.6481	1	0.490909	78.5714	43	69.6481
			Pod	6	70.6481	2	0.490909	78.5714	44	70.6481
			Pod	6	71.6481	1	0.490909	78.5714	45	71.6481
			Pod	6	72.6481	1	0.490909	78.5714	46	72.6481
			Pod	6	73.6481	0	0.490909	78.5714	47	73.6481
			Pod	6	74.6481	1	0.490909	78.5714	48	74.6481
			Pod	6	75.6481	1	0.490909	78.5714	49	75.6481
			Pod	6	76.6481	0	0.490909	78.5714	50	76.6481
			Pod	6	77.6481	0	0.490909	78.5714	51	77.6481
			Pod	6	78.6481	0	0.490909	78.5714	52	78.6481
			Pod	6	79.6481	0	0.490909	78.5714	53	79.6481
			Pod	7	27.6481	0	0.490909	78.5714	1	27.6481
			Pod	7	28.6481	0	0.490909	78.5714	2	28.6481
			Pod	7	29.6481	0	0.490909	78.5714	3	29.6481
			Pod	7	30.6481	0	0.490909	78.5714	4	30.6481
			Pod	7	31.6481	0	0.490909	78.5714	5	31.6481
			Pod	7	32.6481	0	0.490909	78.5714	6	32.6481
			Pod	7	33.6481	6	0.490909	78.5714	7	33.6481
			Pod	7	34.6481	6	0.490909	78.5714	8	34.6481
			Pod	7	35.6481	7	0.490909	78.5714	9	35.6481
			Pod	7	36.6481	7	0.490909	78.5714	10	36.6481
			Pod	7	37.6481	7	0.490909	78.5714	11	37.6481
			Pod	7	38.6481	8	0.490909	78.5714	12	38.6481
			Pod	7	39.6481	10	0.490909	78.5714	13	39.6481
			Pod	7	40.6481	6	0.490909	78.5714	14	40.6481
			Pod	7	41.6481	6	0.490909	78.5714	15	41.6481
			Pod	7	42.6481	5	0.490909	78.5714	16	42.6481
			Pod	7	43.6481	6	0.490909	78.5714	17	43.6481
			Pod	7	44.6481	6	0.490909	78.5714	18	44.6481
			Pod	7	45.6481	4	0.490909	78.5714	19	45.6481
			Pod	7	46.6481	3	0.490909	78.5714	20	46.6481
			Pod	7	47.6481	4	0.490909	78.5714	21	47.6481
			Pod	7	48.6481	0	0.490909	78.5714	22	48.6481
			Pod	7	49.6481	3	0.490909	78.5714	23	49.6481
			Pod	7	50.6481	4	0.490909	78.5714	24	50.6481
			Pod	7	51.6481	3	0.490909	78.5714	25	51.6481
			Pod	7	52.6481	4	0.490909	78.5714	26	52.6481
			Pod	7	53.6481	5	0.490909	78.5714	27	53.6481
			Pod	7	54.6481	0	0.490909	78.5714	28	54.6481
			Pod	7	55.6481	2	0.490909	78.5714	29	55.6481
			Pod	7	56.6481	3	0.490909	78.5714	30	56.6481
			Pod	7	57.6481	6	0.490909	78.5714	31	57.6481
			Pod	7	58.6481	5	0.490909	78.5714	32	58.6481
			Pod	7	59.6481	4	0.490909	78.5714	33	59.6481
			Pod	7	60.6481	5	0.490909	78.5714	34	60.6481
			Pod	7	61.6481	6	0.490909	78.5714	35	61.6481
			Pod	7	62.6481	3	0.490909	78.5714	36	62.6481
			Pod	7	63.6481	4	0.490909	78.5714	37	63.6481
			Pod	7	64.6481	2	0.490909	78.5714	38	64.6481
			Pod	7	65.6481	3	0.490909	78.5714	39	65.6481
			Pod	7	66.6481	4	0.490909	78.5714	40	66.6481
			Pod	7	67.6481	2	0.490909	78.5714	41	67.6481
			Pod	7	68.6481	3	0.490909	78.5714	42	68.6481
			Pod	7	69.6481	2	0.490909	78.5714	43	69.6481
			Pod	7	70.6481	2	0.490909	78.5714	44	70.6481
			Pod	7	71.6481	2	0.490909	78.5714	45	71.6481
			Pod	7	72.6481	2	0.490909	78.5714	46	72.6481
			Pod	7	73.6481	0	0.490909	78.5714	47	73.6481
			Pod	7	74.6481	1	0.490909	78.5714	48	74.6481
			Pod	7	75.6481	1	0.490909	78.5714	49	75.6481
			Pod	7	76.6481	1	0.490909	78.5714	50	76.6481
			Pod	7	77.6481	0	0.490909	78.5714	51	77.6481
			Pod	7	78.6481	1	0.490909	78.5714	52	78.6481
			Pod	7	79.6481	0	0.490909	78.5714	53	79.6481
			Pod	7	80.6481	0	0.490909	78.5714	54	80.6481
			Pod	7	81.6481	0	0.490909	78.5714	55	81.6481
			Pod	8	27.6481	0	0.490909	78.5714	1	27.6481
			Pod	8	28.6481	0	0.490909	78.5714	2	28.6481
			Pod	8	29.6481	0	0.490909	78.5714	3	29.6481
			Pod	8	30.6481	0	0.490909	78.5714	4	30.6481
			Pod	8	31.6481	0	0.490909	78.5714	5	31.6481
			Pod	8	32.6481	0	0.490909	78.5714	6	32.6481
			Pod	8	33.6481	5	0.490909	78.5714	7	33.6481
			Pod	8	34.6481	5	0.490909	78.5714	8	34.6481
			Pod	8	35.6481	5	0.490909	78.5714	9	35.6481
			Pod	8	36.6481	7	0.490909	78.5714	10	36.6481
			Pod	8	37.6481	6	0.490909	78.5714	11	37.6481
			Pod	8	38.6481	7	0.490909	78.5714	12	38.6481
			Pod	8	39.6481	8	0.490909	78.5714	13	39.6481
			Pod	8	40.6481	6	0.490909	78.5714	14	40.6481
			Pod	8	41.6481	5	0.490909	78.5714	15	41.6481
			Pod	8	42.6481	4	0.490909	78.5714	16	42.6481
			Pod	8	43.6481	4	0.490909	78.5714	17	43.6481
			Pod	8	44.6481	3	0.490909	78.5714	18	44.6481
			Pod	8	45.6481	2	0.490909	78.5714	19	45.6481
			Pod	8	46.6481	2	0.490909	78.5714	20	46.6481
			Pod	8	47.6481	2	0.490909	78.5714	21	47.6481
			Pod	8	48.6481	2	0.490909	78.5714	22	48.6481
			Pod	8	49.6481	0	0.490909	78.5714	23	49.6481
			Pod	8	50.6481	2	0.490909	78.5714	24	50.6481
			Pod	8	51.6481	3	0.490909	78.5714	25	51.6481
			Pod	8	52.6481	3	0.490909	78.5714	26	52.6481
			Pod	8	53.6481	3	0.490909	78.5714	27	53.6481
			Pod	8	54.6481	3	0.490909	78.5714	28	54.6481
			Pod	8	55.6481	4	0.490909	78.5714	29	55.6481
			Pod	8	56.6481	4	0.490909	78.5714	30	56.6481
			Pod	8	57.6481	3	0.490909	78.5714	31	57.6481
			Pod	8	58.6481	3	0.490909	78.5714	32	58.6481
			Pod	8	59.6481	3	0.490909	78.5714	33	59.6481
			Pod	8	60.6481	2	0.490909	78.5714	34	60.6481
			Pod	8	61.6481	2	0.490909	78.5714	35	61.6481
			Pod	8	62.6481	2	0.490909	78.5714	36	62.6481
			Pod	8	63.6481	0	0.490909	78.5714	37	63.6481
			Pod	8	64.6481	3	0.490909	78.5714	38	64.6481
			Pod	8	65.6481	2	0.490909	78.5714	39	65.6481
			Pod	8	66.6481	2	0.490909	78.5714	40	66.6481
			Pod	8	67.6481	3	0.490909	78.5714	41	67.6481
			Pod	8	68.6481	2	0.490909	78.5714	42	68.6481
			Pod	8	69.6481	0	0.490909	78.5714	43	69.6481
			Pod	8	70.6481	2	0.490909	78.5714	44	70.6481
			Pod	8	71.6481	3	0.490909	78.5714	45	71.6481
			Pod	8	72.6481	2	0.490909	78.5714	46	72.6481
			Pod	8	73.6481	2	0.490909	78.5714	47	73.6481
			Pod	8	74.6481	3	0.490909	78.5714	48	74.6481
			Pod	8	75.6481	2	0.490909	78.5714	49	75.6481
			Pod	8	76.6481	2	0.490909	78.5714	50	76.6481
			Pod	8	77.6481	2	0.490909	78.5714	51	77.6481
			Pod	8	78.6481	1	0.490909	78.5714	52	78.6481
			Pod	8	79.6481	1	0.490909	78.5714	53	79.6481
			Pod	8	80.6481	1	0.490909	78.5714	54	80.6481
			Pod	8	81.6481	1	0.490909	78.5714	55	81.6481
			Pod	8	82.6481	0	0.490909	78.5714	56	82.6481
			Pod	8	83.6481	0	0.490909	78.5714	57	83.6481
			Pod	8	84.6481	1	0.490909	78.5714	58	84.6481
			Pod	8	85.6481	0	0.490909	78.5714	59	85.6481
			Pod	8	86.6481	0	0.490909	78.5714	60	86.6481
			Pod	8	87.6481	0	0.490909	78.5714	61	87.6481
			Pod	9	27.6481	0	0.490909	78.5714	1	27.6481
			Pod	9	28.6481	0	0.490909	78.5714	2	28.6481
			Pod	9	29.6481	0	0.490909	78.5714	3	29.6481
			Pod	9	30.6481	0	0.490909	78.5714	4	30.6481
			Pod	9	31.6481	0	0.490909	78.5714	5	31.6481
			Pod	9	32.6481	0	0.490909	78.5714	6	32.6481
			Pod	9	33.6481	4	0.490909	78.5714	7	33.6481
			Pod	9	34.6481	4	0.490909	78.5714	8	34.6481
			Pod	9	35.6481	4	0.490909	78.5714	9	35.6481
			Pod	9	36.6481	5	0.490909	78.5714	10	36.6481
			Pod	9	37.6481	5	0.490909	78.5714	11	37.6481
			Pod	9	38.6481	5	0.490909	78.5714	12	38.6481
			Pod	9	39.6481	7	0.490909	78.5714	13	39.6481
			Pod	9	40.6481	4	0.490909	78.5714	14	40.6481
			Pod	9	41.6481	4	0.490909	78.5714	15	41.6481
			Pod	9	42.6481	4	0.490909	78.5714	16	42.6481
			Pod	9	43.6481	3	0.490909	78.5714	17	43.6481
			Pod	9	44.6481	3	0.490909	78.5714	18	44.6481
			Pod	9	45.6481	3	0.490909	78.5714	19	45.6481
			Pod	9	46.6481	3	0.490909	78.5714	20	46.6481
			Pod	9	47.6481	0	0.490909	78.5714	21	47.6481
			Pod	9	48.6481	3	0.490909	78.5714	22	48.6481
			Pod	9	49.6481	3	0.490909	78.5714	23	49.6481
			Pod	9	50.6481	2	0.490909	78.5714	24	50.6481
			Pod	9	51.6481	2	0.490909	78.5714	25	51.6481
			Pod	9	52.6481	2	0.490909	78.5714	26	52.6481
			Pod	9	53.6481	1	0.490909	78.5714	27	53.6481
			Pod	9	54.6481	2	0.490909	78.5714	28	54.6481
			Pod	9	55.6481	2	0.490909	78.5714	29	55.6481
			Pod	9	56.6481	1	0.490909	78.5714	30	56.6481
			Pod	9	57.6481	2	0.490909	78.5714	31	57.6481
			Pod	9	58.6481	2	0.490909	78.5714	32	58.6481
			Pod	9	59.6481	2	0.490909	78.5714	33	59.6481
			Pod	9	60.6481	2	0.490909	78.5714	34	60.6481
			Pod	9	61.6481	2	0.490909	78.5714	35	61.6481
			Pod	9	62.6481	2	0.490909	78.5714	36	62.6481
			Pod	9	63.6481	1	0.490909	78.5714	37	63.6481
			Pod	9	64.6481	2	0.490909	78.5714	38	64.6481
			Pod	9	65.6481	2	0.490909	78.5714	39	65.6481
			Pod	9	66.6481	2	0.490909	78.5714	40	66.6481
			Pod	9	67.6481	1	0.490909	78.5714	41	67.6481
			Pod	9	68.6481	1	0.490909	78.5714	42	68.6481
			Pod	9	69.6481	2	0.490909	78.5714	43	69.6481
			Pod	9	70.6481	2	0.490909	78.5714	44	70.6481
			Pod	9	71.6481	2	0.490909	78.5714	45	71.6481
			Pod	9	72.6481	2	0.490909	78.5714	46	72.6481
			Pod	9	73.6481	2	0.490909	78.5714	47	73.6481
			Pod	9	74.6481	1	0.490909	78.5714	48	74.6481
			Pod	9	75.6481	2	0.490909	78.5714	49	75.6481
			Pod	9	76.6481	1	0.490909	78.5714	50	76.6481
			Pod	9	77.6481	2	0.490909	78.5714	51	77.6481
			Pod	9	78.6481	2	0.490909	78.5714	52	78.6481
			Pod	9	79.6481	1	0.490909	78.5714	53	79.6481
			Pod	9	80.6481	2	0.490909	78.5714	54	80.6481
			Pod	9	81.6481	2	0.490909	78.5714	55	81.6481
			Pod	9	82.6481	0	0.490909	78.5714	56	82.6481
			Pod	9	83.6481	0	0.490909	78.5714	57	83.6481
			Pod	9	84.6481	0	0.490909	78.5714	58	84.6481
			Pod	9	85.6481	0	0.490909	78.5714	59	85.6481
			Pod	9	86.6481	0	0.490909	78.5714	60	86.6481
			Pod	9	87.6481	0	0.490909	78.5714	61	87.6481
			Pod	9	88.6481	0	0.490909	78.5714	62	88.6481
			Pod	9	89.6481	0	0.490909	78.5714	63	89.6481
			Pod	10	27.6481	0	0.490909	78.5714	1	27.6481
			Pod	10	28.6481	0	0.490909	78.5714	2	28.6481
			Pod	10	29.6481	0	0.490909	78.5714	3	29.6481
			Pod	10	30.6481	0	0.490909	78.5714	4	30.6481
			Pod	10	31.6481	3	0.490909	78.5714	5	31.6481
			Pod	10	32.6481	3	0.490909	78.5714	6	32.6481
			Pod	10	33.6481	5	0.490909	78.5714	7	33.6481
			Pod	10	34.6481	5	0.490909	78.5714	8	34.6481
			Pod	10	35.6481	5	0.490909	78.5714	9	35.6481
			Pod	10	36.6481	6	0.490909	78.5714	10	36.6481
			Pod	10	37.6481	9	0.490909	78.5714	11	37.6481
			Pod	10	38.6481	5	0.490909	78.5714	12	38.6481
			Pod	10	39.6481	5	0.490909	78.5714	13	39.6481
			Pod	10	40.6481	5	0.490909	78.5714	14	40.6481
			Pod	10	41.6481	5	0.490909	78.5714	15	41.6481
			Pod	10	42.6481	2	0.490909	78.5714	16	42.6481
			Pod	10	43.6481	0	0.490909	78.5714	17	43.6481
			Pod	10	44.6481	3	0.490909	78.5714	18	44.6481
			Pod	10	45.6481	2	0.490909	78.5714	19	45.6481
			Pod	10	46.6481	1	0.490909	78.5714	20	46.6481
			Pod	10	47.6481	2	0.490909	78.5714	21	47.6481
			Pod	10	48.6481	1	0.490909	78.5714	22	48.6481
			Pod	10	49.6481	2	0.490909	78.5714	23	49.6481
			Pod	10	50.6481	0	0.490909	78.5714	24	50.6481
			Pod	10	51.6481	2	0.490909	78.5714	25	51.6481
			Pod	10	52.6481	0	0.490909	78.5714	26	52.6481
			Pod	10	53.6481	2	0.490909	78.5714	27	53.6481
			Pod	10	54.6481	1	0.490909	78.5714	28	54.6481
			Pod	10	55.6481	0	0.490909	78.5714	29	55.6481
			Pod	10	56.6481	2	0.490909	78.5714	30	56.6481
			Pod	10	57.6481	1	0.490909	78.5714	31	57.6481
			Pod	10	58.6481	2	0.490909	78.5714	32	58.6481
			Pod	10	59.6481	1	0.490909	78.5714	33	59.6481
			Pod	10	60.6481	0	0.490909	78.5714	34	60.6481
			Pod	10	61.6481	2	0.490909	78.5714	35	61.6481
			Pod	10	62.6481	1	0.490909	78.5714	36	62.6481
			Pod	10	63.6481	0	0.490909	78.5714	37	63.6481
			Pod	10	64.6481	3	0.490909	78.5714	38	64.6481
			Pod	10	65.6481	2	0.490909	78.5714	39	65.6481
			Pod	10	66.6481	1	0.490909	78.5714	40	66.6481
			Pod	10	67.6481	2	0.490909	78.5714	41	67.6481
			Pod	10	68.6481	2	0.490909	78.5714	42	68.6481
			Pod	10	69.6481	2	0.490909	78.5714	43	69.6481
			Pod	10	70.6481	0	0.490909	78.5714	44	70.6481
			Pod	10	71.6481	2	0.490909	78.5714	45	71.6481
			Pod	10	72.6481	2	0.490909	78.5714	46	72.6481
			Pod	10	73.6481	1	0.490909	78.5714	47	73.6481
			Pod	10	74.6481	1	0.490909	78.5714	48	74.6481
			Pod	10	75.6481	1	0.490909	78.5714	49	75.6481
			Pod	10	76.6481	2	0.490909	78.5714	50	76.6481
			Pod	10	77.6481	2	0.490909	78.5714	51	77.6481
			Pod	10	78.6481	1	0.490909	78.5714	52	78.6481
			Pod	10	79.6481	1	0.490909	78.5714	53	79.6481
			Pod	10	80.6481	1	0.490909	78.5714	54	80.6481
			Pod	10	81.6481	0	0.490909	78.5714	55	81.6481
			Pod	10	82.6481	0	0.490909	78.5714	56	82.6481
			Pod	10	83.6481	0	0.490909	78.5714	57	83.6481
			Pod	10	84.6481	0	0.490909	78.5714	58	84.6481
			Pod	10	85.6481	0	0.490909	78.5714	59	85.6481
			Pod	10	86.6481	0	0.490909	78.5714	60	86.6481
			Pod	10	87.6481	0	0.490909	78.5714	61	87.6481
			Pod	10	88.6481	0	0.490909	78.5714	62	88.6481
			Pod	10	89.6481	0	0.490909	78.5714	63	89.6481
			Pod	11	27.6481	0	0.490909	78.5714	1	27.6481
			Pod	11	28.6481	0	0.490909	78.5714	2	28.6481
			Pod	11	29.6481	0	0.490909	78.5714	3	29.6481
			Pod	11	30.6481	0	0.490909	78.5714	4	30.6481
			Pod	11	31.6481	7	0.490909	78.5714	5	31.6481
			Pod	11	32.6481	8	0.490909	78.5714	6	32.6481
			Pod	11	33.6481	8	0.490909	78.5714	7	33.6481
			Pod	11	34.6481	8	0.490909	78.5714	8	34.6481
			Pod	11	35.6481	8	0.490909	78.5714	9	35.6481
			Pod	11	36.6481	8	0.490909	78.5714	10	36.6481
			Pod	11	37.6481	11	0.490909	78.5714	11	37.6481
			Pod	11	38.6481	7	0.490909	78.5714	12	38.6481
			Pod	11	39.6481	7	0.490909	78.5714	13	39.6481
			Pod	11	40.6481	7	0.490909	78.5714	14	40.6481
			Pod	11	41.6481	4	0.490909	78.5714	15	41.6481
			Pod	11	42.6481	3	0.490909	78.5714	16	42.6481
			Pod	11	43.6481	3	0.490909	78.5714	17	43.6481
			Pod	11	44.6481	3	0.490909	78.5714	18	44.6481
			Pod	11	45.6481	3	0.490909	78.5714	19	45.6481
			Pod	11	46.6481	3	0.490909	78.5714	20	46.6481
			Pod	11	47.6481	2	0.490909	78.5714	21	47.6481
			Pod	11	48.6481	2	0.490909	78.5714	22	48.6481
			Pod	11	49.6481	2	0.490909	78.5714	23	49.6481
			Pod	11	50.6481	3	0.490909	78.5714	24	50.6481
			Pod	11	51.6481	2	0.490909	78.5714	25	51.6481
			Pod	11	52.6481	3	0.490909	78.5714	26	52.6481
			Pod	11	53.6481	2	0.490909	78.5714	27	53.6481
			Pod	11	54.6481	2	0.490909	78.5714	28	54.6481
			Pod	11	55.6481	3	0.490909	78.5714	29	55.6481
			Pod	11	56.6481	2	0.490909	78.5714	30	56.6481
			Pod	11	57.6481	3	0.490909	78.5714	31	57.6481
			Pod	11	58.6481	3	0.490909	78.5714	32	58.6481
			Pod	11	59.6481	2	0.490909	78.5714	33	59.6481
			Pod	11	60.6481	2	0.490909	78.5714	34	60.6481
			Pod	11	61.6481	2	0.490909	78.5714	35	61.6481
			Pod	11	62.6481	2	0.490909	78.5714	36	62.6481
			Pod	11	63.6481	3	0.490909	78.5714	37	63.6481
			Pod	11	64.6481	3	0.490909	78.5714	38	64.6481
			Pod	11	65.6481	3	0.490909	78.5714	39	65.6481
			Pod	11	66.6481	2	0.490909	78.5714	40	66.6481
			Pod	11	67.6481	3	0.490909	78.5714	41	67.6481
			Pod	11	68.6481	2	0.490909	78.5714	42	68.6481
			Pod	11	69.6481	3	0.490909	78.5714	43	69.6481
			Pod	11	70.6481	2	0.490909	78.5714	44	70.6481
			Pod	11	71.6481	2	0.490909	78.5714	45	71.6481
			Pod	11	72.6481	2	0.490909	78.5714	46	72.6481
			Pod	11	73.6481	2	0.490909	78.5714	47	73.6481
			Pod	11	74.6481	2	0.490909	78.5714	48	74.6481
			Pod	11	75.6481	2	0.490909	78.5714	49	75.6481
			Pod	11	76.6481	1	0.490909	78.5714	50	76.6481
			Pod	11	77.6481	1	0.490909	78.5714	51	77.6481
			Pod	11	78.6481	2	0.490909	78.5714	52	78.6481
			Pod	11	79.6481	1	0.490909	78.5714	53	79.6481
			Pod	11	80.6481	0	0.490909	78.5714	54	80.6481
			Pod	11	81.6481	0	0.490909	78.5714	55	81.6481
			Pod	11	82.6481	0	0.490909	78.5714	56	82.6481
			Pod	11	83.6481	0	0.490909	78.5714	57	83.6481
			Pod	11	84.6481	0	0.490909	78.5714	58	84.6481
			Pod	12	27.6481	0	0.490909	78.5714	1	27.6481
			Pod	12	28.6481	0	0.490909	78.5714	2	28.6481
			Pod	12	29.6481	0	0.490909	78.5714	3	29.6481
			Pod	12	30.6481	0	0.490909	78.5714	4	30.6481
			Pod	12	31.6481	0	0.490909	78.5714	5	31.6481
			Pod	12	32.6481	0	0.490909	78.5714	6	32.6481
			Pod	12	33.6481	4	0.490909	78.5714	7	33.6481
			Pod	12	34.6481	4	0.490909	78.5714	8	34.6481
			Pod	12	35.6481	3	0.490909	78.5714	9	35.6481
			Pod	12	36.6481	4	0.490909	78.5714	10	36.6481
			Pod	12	37.6481	3	0.490909	78.5714	11	37.6481
			Pod	12	38.6481	6	0.490909	78.5714	12	38.6481
			Pod	12	39.6481	7	0.490909	78.5714	13	39.6481
			Pod	12	40.6481	3	0.490909	78.5714	14	40.6481
			Pod	12	41.6481	3	0.490909	78.5714	15	41.6481
			Pod	12	42.6481	4	0.490909	78.5714	16	42.6481
			Pod	12	43.6481	3	0.490909	78.5714	17	43.6481
			Pod	12	44.6481	3	0.490909	78.5714	18	44.6481
			Pod	12	45.6481	3	0.490909	78.5714	19	45.6481
			Pod	12	46.6481	3	0.490909	78.5714	20	46.6481
			Pod	12	47.6481	3	0.490909	78.5714	21	47.6481
			Pod	12	48.6481	0	0.490909	78.5714	22	48.6481
			Pod	12	49.6481	2	0.490909	78.5714	23	49.6481
			Pod	12	50.6481	2	0.490909	78.5714	24	50.6481
			Pod	12	51.6481	2	0.490909	78.5714	25	51.6481
			Pod	12	52.6481	2	0.490909	78.5714	26	52.6481
			Pod	12	53.6481	2	0.490909	78.5714	27	53.6481
			Pod	12	54.6481	0	0.490909	78.5714	28	54.6481
			Pod	12	55.6481	2	0.490909	78.5714	29	55.6481
			Pod	12	56.6481	1	0.490909	78.5714	30	56.6481
			Pod	12	57.6481	1	0.490909	78.5714	31	57.6481
			Pod	12	58.6481	1	0.490909	78.5714	32	58.6481
			Pod	12	59.6481	2	0.490909	78.5714	33	59.6481
			Pod	12	60.6481	1	0.490909	78.5714	34	60.6481
			Pod	12	61.6481	1	0.490909	78.5714	35	61.6481
			Pod	12	62.6481	1	0.490909	78.5714	36	62.6481
			Pod	12	63.6481	1	0.490909	78.5714	37	63.6481
			Pod	12	64.6481	2	0.490909	78.5714	38	64.6481
			Pod	12	65.6481	2	0.490909	78.5714	39	65.6481
			Pod	12	66.6481	1	0.490909	78.5714	40	66.6481
			Pod	12	67.6481	2	0.490909	78.5714	41	67.6481
			Pod	12	68.6481	3	0.490909	78.5714	42	68.6481
			Pod	12	69.6481	2	0.490909	78.5714	43	69.6481
			Pod	12	70.6481	2	0.490909	78.5714	44	70.6481
			Pod	12	71.6481	1	0.490909	78.5714	45	71.6481
			Pod	12	72.6481	1	0.490909	78.5714	46	72.6481
			Pod	12	73.6481	0	0.490909	78.5714	47	73.6481
			Pod	12	74.6481	1	0.490909	78.5714	48	74.6481
			Pod	12	75.6481	1	0.490909	78.5714	49	75.6481
			Pod	12	76.6481	1	0.490909	78.5714	50	76.6481
			Pod	12	77.6481	0	0.490909	78.5714	51	77.6481
			Pod	12	78.6481	1	0.490909	78.5714	52	78.6481
			Pod	12	79.6481	2	0.490909	78.5714	53	79.6481
			Pod	12	80.6481	0	0.490909	78.5714	54	80.6481
			Pod	12	81.6481	0	0.490909	78.5714	55	81.6481
			Pod	12	82.6481	0	0.490909	78.5714	56	82.6481
			Pod	12	83.6481	0	0.490909	78.5714	57	83.6481
			Pod	12	84.6481	0	0.490909	78.5714	58	84.6481
			Pod	12	85.6481	0	0.490909	78.5714	59	85.6481
			Pod	12	86.6481	0	0.490909	78.5714	60	86.6481
			Pod	12	87.6481	0	0.490909	78.5714	61	87.6481
			Pod	12	88.6481	0	0.490909	78.5714	62	88.6481
			Pod	12	89.6481	0	0.490909	78.5714	63	89.6481
			Pod	12	90.6481	0	0.490909	78.5714	64	90.6481
			Pod	13	27.6481	0	0.490909	78.5714	1	27.6481
			Pod	13	28.6481	0	0.490909	78.5714	2	28.6481
			Pod	13	29.6481	0	0.490909	78.5714	3	29.6481
			Pod	13	30.6481	0	0.490909	78.5714	4	30.6481
			Pod	13	31.6481	0	0.490909	78.5714	5	31.6481
			Pod	13	32.6481	5	0.490909	78.5714	6	32.6481
			Pod	13	33.6481	6	0.490909	78.5714	7	33.6481
			Pod	13	34.6481	5	0.490909	78.5714	8	34.6481
			Pod	13	35.6481	5	0.490909	78.5714	9	35.6481
			Pod	13	36.6481	7	0.490909	78.5714	10	36.6481
			Pod	13	37.6481	9	0.490909	78.5714	11	37.6481
			Pod	13	38.6481	11	0.490909	78.5714	12	38.6481
			Pod	13	39.6481	8	0.490909	78.5714	13	39.6481
			Pod	13	40.6481	8	0.490909	78.5714	14	40.6481
			Pod	13	41.6481	8	0.490909	78.5714	15	41.6481
			Pod	13	42.6481	5	0.490909	78.5714	16	42.6481
			Pod	13	43.6481	5	0.490909	78.5714	17	43.6481
			Pod	13	44.6481	5	0.490909	78.5714	18	44.6481
			Pod	13	45.6481	5	0.490909	78.5714	19	45.6481
			Pod	13	46.6481	5	0.490909	78.5714	20	46.6481
			Pod	13	47.6481	5	0.490909	78.5714	21	47.6481
			Pod	13	48.6481	5	0.490909	78.5714	22	48.6481
			Pod	13	49.6481	5	0.490909	78.5714	23	49.6481
			Pod	13	50.6481	3	0.490909	78.5714	24	50.6481
			Pod	13	51.6481	3	0.490909	78.5714	25	51.6481
			Pod	13	52.6481	2	0.490909	78.5714	26	52.6481
			Pod	13	53.6481	0	0.490909	78.5714	27	53.6481
			Pod	13	54.6481	2	0.490909	78.5714	28	54.6481
			Pod	13	55.6481	1	0.490909	78.5714	29	55.6481
			Pod	13	56.6481	0	0.490909	78.5714	30	56.6481
			Pod	13	57.6481	2	0.490909	78.5714	31	57.6481
			Pod	13	58.6481	1	0.490909	78.5714	32	58.6481
			Pod	13	59.6481	2	0.490909	78.5714	33	59.6481
			Pod	13	60.6481	1	0.490909	78.5714	34	60.6481
			Pod	13	61.6481	0	0.490909	78.5714	35	61.6481
			Pod	13	62.6481	2	0.490909	78.5714	36	62.6481
			Pod	13	63.6481	1	0.490909	78.5714	37	63.6481
			Pod	13	64.6481	0	0.490909	78.5714	38	64.6481
			Pod	13	65.6481	3	0.490909	78.5714	39	65.6481
			Pod	13	66.6481	2	0.490909	78.5714	40	66.6481
			Pod	13	67.6481	1	0.490909	78.5714	41	67.6481
			Pod	13	68.6481	2	0.490909	78.5714	42	68.6481
			Pod	13	69.6481	2	0.490909	78.5714	43	69.6481
			Pod	13	70.6481	2	0.490909	78.5714	44	70.6481
			Pod	13	71.6481	0	0.490909	78.5714	45	71.6481
			Pod	13	72.6481	2	0.490909	78.5714	46	72.6481
			Pod	13	73.6481	2	0.490909	78.5714	47	73.6481
			Pod	13	74.6481	1	0.490909	78.5714	48	74.6481
			Pod	13	75.6481	0	0.490909	78.5714	49	75.6481
			Pod	13	76.6481	1	0.490909	78.5714	50	76.6481
			Pod	13	77.6481	2	0.490909	78.5714	51	77.6481
			Pod	13	78.6481	0	0.490909	78.5714	52	78.6481
			Pod	13	79.6481	0	0.490909	78.5714	53	79.6481
			Pod	13	80.6481	0	0.490909	78.5714	54	80.6481
			Pod	14	27.6481	0	0.490909	78.5714	1	27.6481
			Pod	14	28.6481	0	0.490909	78.5714	2	28.6481
			Pod	14	29.6481	0	0.490909	78.5714	3	29.6481
			Pod	14	30.6481	0	0.490909	78.5714	4	30.6481
			Pod	14	31.6481	0	0.490909	78.5714	5	31.6481
			Pod	14	32.6481	0	0.490909	78.5714	6	32.6481
			Pod	14	33.6481	7	0.490909	78.5714	7	33.6481
			Pod	14	34.6481	8	0.490909	78.5714	8	34.6481
			Pod	14	35.6481	7	0.490909	78.5714	9	35.6481
			Pod	14	36.6481	7	0.490909	78.5714	10	36.6481
			Pod	14	37.6481	7	0.490909	78.5714	11	37.6481
			Pod	14	38.6481	9	0.490909	78.5714	12	38.6481
			Pod	14	39.6481	15	0.490909	78.5714	13	39.6481
			Pod	14	40.6481	9	0.490909	78.5714	14	40.6481
			Pod	14	41.6481	6	0.490909	78.5714	15	41.6481
			Pod	14	42.6481	7	0.490909	78.5714	16	42.6481
			Pod	14	43.6481	5	0.490909	78.5714	17	43.6481
			Pod	14	44.6481	5	0.490909	78.5714	18	44.6481
			Pod	14	45.6481	5	0.490909	78.5714	19	45.6481
			Pod	14	46.6481	5	0.490909	78.5714	20	46.6481
			Pod	14	47.6481	3	0.490909	78.5714	21	47.6481
			Pod	14	48.6481	3	0.490909	78.5714	22	48.6481
			Pod	14	49.6481	4	0.490909	78.5714	23	49.6481
			Pod	14	50.6481	4	0.490909	78.5714	24	50.6481
			Pod	14	51.6481	4	0.490909	78.5714	25	51.6481
			Pod	14	52.6481	3	0.490909	78.5714	26	52.6481
			Pod	14	53.6481	4	0.490909	78.5714	27	53.6481
			Pod	14	54.6481	3	0.490909	78.5714	28	54.6481
			Pod	14	55.6481	4	0.490909	78.5714	29	55.6481
			Pod	14	56.6481	4	0.490909	78.5714	30	56.6481
			Pod	14	57.6481	3	0.490909	78.5714	31	57.6481
			Pod	14	58.6481	2	0.490909	78.5714	32	58.6481
			Pod	14	59.6481	3	0.490909	78.5714	33	59.6481
			Pod	14	60.6481	3	0.490909	78.5714	34	60.6481
			Pod	14	61.6481	2	0.490909	78.5714	35	61.6481
			Pod	14	62.6481	2	0.490909	78.5714	36	62.6481
			Pod	14	63.6481	2	0.490909	78.5714	37	63.6481
			Pod	14	64.6481	2	0.490909	78.5714	38	64.6481
			Pod	14	65.6481	2	0.490909	78.5714	39	65.6481
			Pod	14	66.6481	2	0.490909	78.5714	40	66.6481
			Pod	14	67.6481	2	0.490909	78.5714	41	67.6481
			Pod	14	68.6481	2	0.490909	78.5714	42	68.6481
			Pod	14	69.6481	2	0.490909	78.5714	43	69.6481
			Pod	14	70.6481	2	0.490909	78.5714	44	70.6481
			Pod	14	71.6481	2	0.490909	78.5714	45	71.6481
			Pod	14	72.6481	2	0.490909	78.5714	46	72.6481
			Pod	14	73.6481	2	0.490909	78.5714	47	73.6481
			Pod	14	74.6481	2	0.490909	78.5714	48	74.6481
			Pod	14	75.6481	2	0.490909	78.5714	49	75.6481
			Pod	14	76.6481	2	0.490909	78.5714	50	76.6481
			Pod	14	77.6481	2	0.490909	78.5714	51	77.6481
			Pod	14	78.6481	0	0.490909	78.5714	52	78.6481
			Pod	14	79.6481	0	0.490909	78.5714	53	79.6481
			Pod	14	80.6481	0	0.490909	78.5714	54	80.6481
			Pod	14	81.6481	0	0.490909	78.5714	55	81.6481
			Pod	15	27.6481	0	0.490909	78.5714	1	27.6481
			Pod	15	28.6481	0	0.490909	78.5714	2	28.6481
			Pod	15	29.6481	0	0.490909	78.5714	3	29.6481
			Pod	15	30.6481	0	0.490909	78.5714	4	30.6481
			Pod	15	31.6481	0	0.490909	78.5714	5	31.6481
			Pod	15	32.6481	0	0.490909	78.5714	6	32.6481
			Pod	15	33.6481	4	0.490909	78.5714	7	33.6481
			Pod	15	34.6481	4	0.490909	78.5714	8	34.6481
			Pod	15	35.6481	4	0.490909	78.5714	9	35.6481
			Pod	15	36.6481	5	0.490909	78.5714	10	36.6481
			Pod	15	37.6481	5	0.490909	78.5714	11	37.6481
			Pod	15	38.6481	5	0.490909	78.5714	12	38.6481
			Pod	15	39.6481	7	0.490909	78.5714	13	39.6481
			Pod	15	40.6481	4	0.490909	78.5714	14	40.6481
			Pod	15	41.6481	4	0.490909	78.5714	15	41.6481
			Pod	15	42.6481	5	0.490909	78.5714	16	42.6481
			Pod	15	43.6481	4	0.490909	78.5714	17	43.6481
			Pod	15	44.6481	3	0.490909	78.5714	18	44.6481
			Pod	15	45.6481	3	0.490909	78.5714	19	45.6481
			Pod	15	46.6481	2	0.490909	78.5714	20	46.6481
			Pod	15	47.6481	2	0.490909	78.5714	21	47.6481
			Pod	15	48.6481	0	0.490909	78.5714	22	48.6481
			Pod	15	49.6481	1	0.490909	78.5714	23	49.6481
			Pod	15	50.6481	1	0.490909	78.5714	24	50.6481
			Pod	15	51.6481	2	0.490909	78.5714	25	51.6481
			Pod	15	52.6481	1	0.490909	78.5714	26	52.6481
			Pod	15	53.6481	1	0.490909	78.5714	27	53.6481
			Pod	15	54.6481	0	0.490909	78.5714	28	54.6481
			Pod	15	55.6481	2	0.490909	78.5714	29	55.6481
			Pod	15	56.6481	1	0.490909	78.5714	30	56.6481
			Pod	15	57.6481	2	0.490909	78.5714	31	57.6481
			Pod	15	58.6481	2	0.490909	78.5714	32	58.6481
			Pod	15	59.6481	2	0.490909	78.5714	33	59.6481
			Pod	15	60.6481	2	0.490909	78.5714	34	60.6481
			Pod	15	61.6481	2	0.490909	78.5714	35	61.6481
			Pod	15	62.6481	2	0.490909	78.5714	36	62.6481
			Pod	15	63.6481	2	0.490909	78.5714	37	63.6481
			Pod	15	64.6481	2	0.490909	78.5714	38	64.6481
			Pod	15	65.6481	2	0.490909	78.5714	39	65.6481
			Pod	15	66.6481	2	0.490909	78.5714	40	66.6481
			Pod	15	67.6481	2	0.490909	78.5714	41	67.6481
			Pod	15	68.6481	2	0.490909	78.5714	42	68.6481
			Pod	15	69.6481	2	0.490909	78.5714	43	69.6481
			Pod	15	70.6481	2	0.490909	78.5714	44	70.6481
			Pod	15	71.6481	0	0.490909	78.5714	45	71.6481
			Pod	15	72.6481	2	0.490909	78.5714	46	72.6481
			Pod	15	73.6481	0	0.490909	78.5714	47	73.6481
			Pod	15	74.6481	0	0.490909	78.5714	48	74.6481
			Pod	15	75.6481	0	0.490909	78.5714	49	75.6481
			Pod	15	76.6481	0	0.490909	78.5714	50	76.6481
			Pod	15	77.6481	0	0.490909	78.5714	51	77.6481
			Pod	15	78.6481	0	0.490909	78.5714	52	78.6481
			Pod	15	79.6481	0	0.490909	78.5714	53	79.6481
			Pod	15	80.6481	0	0.490909	78.5714	54	80.6481
			Pod	16	27.6481	0	0.490909	78.5714	1	27.6481
			Pod	16	28.6481	0	0.490909	78.5714	2	28.6481
			Pod	16	29.6481	0	0.490909	78.5714	3	29.6481
			Pod	16	30.6481	0	0.490909	78.5714	4	30.6481
			Pod	16	31.6481	0	0.490909	78.5714	5	31.6481
			Pod	16	32.6481	0	0.490909	78.5714	6	32.6481
			Pod	16	33.6481	0	0.490909	78.5714	7	33.6481
			Pod	16	34.6481	5	0.490909	78.5714	8	34.6481
			Pod	16	35.6481	7	0.490909	78.5714	9	35.6481
			Pod	16	36.6481	9	0.490909	78.5714	10	36.6481
			Pod	16	37.6481	9	0.490909	78.5714	11	37.6481
			Pod	16	38.6481	7	0.490909	78.5714	12	38.6481
			Pod	16	39.6481	7	0.490909	78.5714	13	39.6481
			Pod	16	40.6481	9	0.490909	78.5714	14	40.6481
			Pod	16	41.6481	5	0.490909	78.5714	15	41.6481
			Pod	16	42.6481	2	0.490909	78.5714	16	42.6481
			Pod	16	43.6481	2	0.490909	78.5714	17	43.6481
			Pod	16	44.6481	3	0.490909	78.5714	18	44.6481
			Pod	16	45.6481	2	0.490909	78.5714	19	45.6481
			Pod	16	46.6481	1	0.490909	78.5714	20	46.6481
			Pod	16	47.6481	2	0.490909	78.5714	21	47.6481
			Pod	16	48.6481	1	0.490909	78.5714	22	48.6481
			Pod	16	49.6481	2	0.490909	78.5714	23	49.6481
			Pod	16	50.6481	0	0.490909	78.5714	24	50.6481
			Pod	16	51.6481	2	0.490909	78.5714	25	51.6481
			Pod	16	52.6481	0	0.490909	78.5714	26	52.6481
			Pod	16	53.6481	2	0.490909	78.5714	27	53.6481
			Pod	16	54.6481	1	0.490909	78.5714	28	54.6481
			Pod	17	27.6481	0	0.490909	78.5714	1	27.6481
			Pod	17	28.6481	0	0.490909	78.5714	2	28.6481
			Pod	17	29.6481	0	0.490909	78.5714	3	29.6481
			Pod	17	30.6481	0	0.490909	78.5714	4	30.6481
			Pod	17	31.6481	0	0.490909	78.5714	5	31.6481
			Pod	17	32.6481	0	0.490909	78.5714	6	32.6481
			Pod	17	33.6481	0	0.490909	78.5714	7	33.6481
			Pod	17	34.6481	8	0.490909	78.5714	8	34.6481
			Pod	17	35.6481	8	0.490909	78.5714	9	35.6481
			Pod	17	36.6481	9	0.490909	78.5714	10	36.6481
			Pod	17	37.6481	11	0.490909	78.5714	11	37.6481
			Pod	17	38.6481	12	0.490909	78.5714	12	38.6481
			Pod	17	39.6481	11	0.490909	78.5714	13	39.6481
			Pod	17	40.6481	17	0.490909	78.5714	14	40.6481
			Pod	17	41.6481	12	0.490909	78.5714	15	41.6481
			Pod	17	42.6481	12	0.490909	78.5714	16	42.6481
			Pod	17	43.6481	9	0.490909	78.5714	17	43.6481
			Pod	17	44.6481	7	0.490909	78.5714	18	44.6481
			Pod	17	45.6481	6	0.490909	78.5714	19	45.6481
			Pod	17	46.6481	5	0.490909	78.5714	20	46.6481
			Pod	17	47.6481	5	0.490909	78.5714	21	47.6481
			Pod	17	48.6481	5	0.490909	78.5714	22	48.6481
			Pod	17	49.6481	5	0.490909	78.5714	23	49.6481
			Pod	17	50.6481	4	0.490909	78.5714	24	50.6481
			Pod	17	51.6481	4	0.490909	78.5714	25	51.6481
			Pod	17	52.6481	4	0.490909	78.5714	26	52.6481
			Pod	17	53.6481	5	0.490909	78.5714	27	53.6481
			Pod	17	54.6481	4	0.490909	78.5714	28	54.6481
			Pod	17	55.6481	4	0.490909	78.5714	29	55.6481
			Pod	17	56.6481	3	0.490909	78.5714	30	56.6481
			Pod	17	57.6481	3	0.490909	78.5714	31	57.6481
			Pod	17	58.6481	4	0.490909	78.5714	32	58.6481
			Pod	17	59.6481	3	0.490909	78.5714	33	59.6481
			Pod	17	60.6481	3	0.490909	78.5714	34	60.6481
			Pod	17	61.6481	0	0.490909	78.5714	35	61.6481
			Pod	18	27.6481	0	0.490909	78.5714	1	27.6481
			Pod	18	28.6481	0	0.490909	78.5714	2	28.6481
			Pod	18	29.6481	0	0.490909	78.5714	3	29.6481
			Pod	18	30.6481	0	0.490909	78.5714	4	30.6481
			Pod	18	31.6481	0	0.490909	78.5714	5	31.6481
			Pod	18	32.6481	0	0.490909	78.5714	6	32.6481
			Pod	18	33.6481	0	0.490909	78.5714	7	33.6481
			Pod	18	34.6481	7	0.490909	78.5714	8	34.6481
			Pod	18	35.6481	7	0.490909	78.5714	9	35.6481
			Pod	18	36.6481	8	0.490909	78.5714	10	36.6481
			Pod	18	37.6481	9	0.490909	78.5714	11	37.6481
			Pod	18	38.6481	9	0.490909	78.5714	12	38.6481
			Pod	18	39.6481	9	0.490909	78.5714	13	39.6481
			Pod	18	40.6481	12	0.490909	78.5714	14	40.6481
			Pod	18	41.6481	7	0.490909	78.5714	15	41.6481
			Pod	18	42.6481	7	0.490909	78.5714	16	42.6481
			Pod	18	43.6481	7	0.490909	78.5714	17	43.6481
			Pod	18	44.6481	5	0.490909	78.5714	18	44.6481
			Pod	18	45.6481	4	0.490909	78.5714	19	45.6481
			Pod	18	46.6481	4	0.490909	78.5714	20	46.6481
			Pod	18	47.6481	3	0.490909	78.5714	21	47.6481
			Pod	18	48.6481	4	0.490909	78.5714	22	48.6481
			Pod	18	49.6481	3	0.490909	78.5714	23	49.6481
			Pod	18	50.6481	4	0.490909	78.5714	24	50.6481
			Pod	18	51.6481	5	0.490909	78.5714	25	51.6481
			Pod	18	52.6481	3	0.490909	78.5714	26	52.6481
			Pod	18	53.6481	2	0.490909	78.5714	27	53.6481
			Pod	18	54.6481	3	0.490909	78.5714	28	54.6481
			Pod	18	55.6481	6	0.490909	78.5714	29	55.6481
			Pod	18	56.6481	5	0.490909	78.5714	30	56.6481
			Pod	18	57.6481	4	0.490909	78.5714	31	57.6481
			Pod	18	58.6481	5	0.490909	78.5714	32	58.6481
			Pod	18	59.6481	6	0.490909	78.5714	33	59.6481
			Pod	18	60.6481	3	0.490909	78.5714	34	60.6481
			Pod	18	61.6481	4	0.490909	78.5714	35	61.6481
			Pod	18	62.6481	2	0.490909	78.5714	36	62.6481
			Pod	18	63.6481	0	0.490909	78.5714	37	63.6481
			Pod	18	64.6481	0	0.490909	78.5714	38	64.6481
			Pod	19	27.6481	0	0.490909	78.5714	1	27.6481
			Pod	19	28.6481	0	0.490909	78.5714	2	28.6481
			Pod	19	29.6481	0	0.490909	78.5714	3	29.6481
			Pod	19	30.6481	0	0.490909	78.5714	4	30.6481
			Pod	19	31.6481	0	0.490909	78.5714	5	31.6481
			Pod	19	32.6481	0	0.490909	78.5714	6	32.6481
			Pod	19	33.6481	0	0.490909	78.5714	7	33.6481
			Pod	19	34.6481	7	0.490909	78.5714	8	34.6481
			Pod	19	35.6481	8	0.490909	78.5714	9	35.6481
			Pod	19	36.6481	8	0.490909	78.5714	10	36.6481
			Pod	19	37.6481	12	0.490909	78.5714	11	37.6481
			Pod	19	38.6481	12	0.490909	78.5714	12	38.6481
			Pod	19	39.6481	19	0.490909	78.5714	13	39.6481
			Pod	19	40.6481	21	0.490909	78.5714	14	40.6481
			Pod	19	41.6481	15	0.490909	78.5714	15	41.6481
			Pod	19	42.6481	14	0.490909	78.5714	16	42.6481
			Pod	19	43.6481	14	0.490909	78.5714	17	43.6481
			Pod	19	44.6481	14	0.490909	78.5714	18	44.6481
			Pod	19	45.6481	14	0.490909	78.5714	19	45.6481
			Pod	19	46.6481	10	0.490909	78.5714	20	46.6481
			Pod	19	47.6481	12	0.490909	78.5714	21	47.6481
			Pod	19	48.6481	12	0.490909	78.5714	22	48.6481
			Pod	19	49.6481	12	0.490909	78.5714	23	49.6481
			Pod	19	50.6481	9	0.490909	78.5714	24	50.6481
			Pod	19	51.6481	6	0.490909	78.5714	25	51.6481
			Pod	19	52.6481	6	0.490909	78.5714	26	52.6481
			Pod	19	53.6481	5	0.490909	78.5714	27	53.6481
			Pod	19	54.6481	5	0.490909	78.5714	28	54.6481
			Pod	19	55.6481	6	0.490909	78.5714	29	55.6481
			Pod	19	56.6481	5	0.490909	78.5714	30	56.6481
			Pod	19	57.6481	5	0.490909	78.5714	31	57.6481
			Pod	19	58.6481	4	0.490909	78.5714	32	58.6481
			Pod	19	59.6481	2	0.490909	78.5714	33	59.6481
			Pod	19	60.6481	4	0.490909	78.5714	34	60.6481
			Pod	19	61.6481	5	0.490909	78.5714	35	61.6481
			Pod	19	62.6481	2	0.490909	78.5714	36	62.6481
			Pod	20	27.6481	0	0.490909	78.5714	1	27.6481
			Pod	20	28.6481	0	0.490909	78.5714	2	28.6481
			Pod	20	29.6481	0	0.490909	78.5714	3	29.6481
			Pod	20	30.6481	0	0.490909	78.5714	4	30.6481
			Pod	20	31.6481	0	0.490909	78.5714	5	31.6481
			Pod	20	32.6481	0	0.490909	78.5714	6	32.6481
			Pod	20	33.6481	0	0.490909	78.5714	7	33.6481
			Pod	20	34.6481	8	0.490909	78.5714	8	34.6481
			Pod	20	35.6481	7	0.490909	78.5714	9	35.6481
			Pod	20	36.6481	7	0.490909	78.5714	10	36.6481
			Pod	20	37.6481	7	0.490909	78.5714	11	37.6481
			Pod	20	38.6481	7	0.490909	78.5714	12	38.6481
			Pod	20	39.6481	7	0.490909	78.5714	13	39.6481
			Pod	20	40.6481	17	0.490909	78.5714	14	40.6481
			Pod	20	41.6481	9	0.490909	78.5714	15	41.6481
			Pod	20	42.6481	8	0.490909	78.5714	16	42.6481
			Pod	20	43.6481	7	0.490909	78.5714	17	43.6481
			Pod	20	44.6481	7	0.490909	78.5714	18	44.6481
			Pod	20	45.6481	7	0.490909	78.5714	19	45.6481
			Pod	20	46.6481	7	0.490909	78.5714	20	46.6481
			Pod	20	47.6481	7	0.490909	78.5714	21	47.6481
			Pod	20	48.6481	7	0.490909	78.5714	22	48.6481
			Pod	20	49.6481	3	0.490909	78.5714	23	49.6481
			Pod	20	50.6481	3	0.490909	78.5714	24	50.6481
			Pod	20	51.6481	4	0.490909	78.5714	25	51.6481
			Pod	20	52.6481	4	0.490909	78.5714	26	52.6481
			Pod	20	53.6481	4	0.490909	78.5714	27	53.6481
			Pod	20	54.6481	4	0.490909	78.5714	28	54.6481
			Pod	20	55.6481	3	0.490909	78.5714	29	55.6481
			Pod	20	56.6481	3	0.490909	78.5714	30	56.6481
			Pod	20	57.6481	3	0.490909	78.5714	31	57.6481
			Pod	20	58.6481	1	0.490909	78.5714	32	58.6481
			Pod	20	59.6481	1	0.490909	78.5714	33	59.6481
			Pod	20	60.6481	1	0.490909	78.5714	34	60.6481
			Pod	20	61.6481	0	0.490909	78.5714	35	61.6481
			Pod	20	62.6481	2	0.490909	78.5714	36	62.6481
			Pod	20	63.6481	1	0.490909	78.5714	37	63.6481
			Pod	20	64.6481	2	0.490909	78.5714	38	64.6481
			Pod	21	27.6481	0	0.490909	78.5714	1	27.6481
			Pod	21	28.6481	0	0.490909	78.5714	2	28.6481
			Pod	21	29.6481	0	0.490909	78.5714	3	29.6481
			Pod	21	30.6481	0	0.490909	78.5714	4	30.6481
			Pod	21	31.6481	0	0.490909	78.5714	5	31.6481
			Pod	21	32.6481	0	0.490909	78.5714	6	32.6481
			Pod	21	33.6481	0	0.490909	78.5714	7	33.6481
			Pod	21	34.6481	5	0.490909	78.5714	8	34.6481
			Pod	21	35.6481	4	0.490909	78.5714	9	35.6481
			Pod	21	36.6481	4	0.490909	78.5714	10	36.6481
			Pod	21	37.6481	4	0.490909	78.5714	11	37.6481
			Pod	21	38.6481	5	0.490909	78.5714	12	38.6481
			Pod	21	39.6481	6	0.490909	78.5714	13	39.6481
			Pod	21	40.6481	7	0.490909	78.5714	14	40.6481
			Pod	21	41.6481	3	0.490909	78.5714	15	41.6481
			Pod	21	42.6481	2	0.490909	78.5714	16	42.6481
			Pod	21	43.6481	0	0.490909	78.5714	17	43.6481
			Pod	21	44.6481	3	0.490909	78.5714	18	44.6481
			Pod	21	45.6481	2	0.490909	78.5714	19	45.6481
			Pod	21	46.6481	1	0.490909	78.5714	20	46.6481
			Pod	21	47.6481	2	0.490909	78.5714	21	47.6481
			Pod	21	48.6481	1	0.490909	78.5714	22	48.6481
			Pod	21	49.6481	2	0.490909	78.5714	23	49.6481
			Pod	21	50.6481	0	0.490909	78.5714	24	50.6481
			Pod	21	51.6481	2	0.490909	78.5714	25	51.6481
			Pod	21	52.6481	0	0.490909	78.5714	26	52.6481
			Pod	21	53.6481	2	0.490909	78.5714	27	53.6481
			Pod	21	54.6481	1	0.490909	78.5714	28	54.6481
			Pod	21	55.6481	0	0.490909	78.5714	29	55.6481
			Pod	21	56.6481	2	0.490909	78.5714	30	56.6481
			Pod	21	57.6481	1	0.490909	78.5714	31	57.6481
			Pod	21	58.6481	2	0.490909	78.5714	32	58.6481
			Pod	21	59.6481	1	0.490909	78.5714	33	59.6481
			Pod	21	60.6481	1	0.490909	78.5714	34	60.6481
			Pod	21	61.6481	2	0.490909	78.5714	35	61.6481
			Pod	21	62.6481	1	0.490909	78.5714	36	62.6481
			Pod	21	63.6481	0	0.490909	78.5714	37	63.6481
			Pod	21	64.6481	0	0.490909	78.5714	38	64.6481
			Pod	21	65.6481	0	0.490909	78.5714	39	65.6481
			Pod	22	27.6481	0	0.490909	78.5714	1	27.6481
			Pod	22	28.6481	0	0.490909	78.5714	2	28.6481
			Pod	22	29.6481	0	0.490909	78.5714	3	29.6481
			Pod	22	30.6481	0	0.490909	78.5714	4	30.6481
			Pod	22	31.6481	0	0.490909	78.5714	5	31.6481
			Pod	22	32.6481	0	0.490909	78.5714	6	32.6481
			Pod	22	33.6481	0	0.490909	78.5714	7	33.6481
			Pod	22	34.6481	7	0.490909	78.5714	8	34.6481
			Pod	22	35.6481	7	0.490909	78.5714	9	35.6481
			Pod	22	36.6481	7	0.490909	78.5714	10	36.6481
			Pod	22	37.6481	11	0.490909	78.5714	11	37.6481
			Pod	22	38.6481	11	0.490909	78.5714	12	38.6481
			Pod	22	39.6481	15	0.490909	78.5714	13	39.6481
			Pod	22	40.6481	21	0.490909	78.5714	14	40.6481
			Pod	22	41.6481	11	0.490909	78.5714	15	41.6481
			Pod	22	42.6481	11	0.490909	78.5714	16	42.6481
			Pod	22	43.6481	11	0.490909	78.5714	17	43.6481
			Pod	22	44.6481	10	0.490909	78.5714	18	44.6481
			Pod	22	45.6481	9	0.490909	78.5714	19	45.6481
			Pod	22	46.6481	9	0.490909	78.5714	20	46.6481
			Pod	22	47.6481	5	0.490909	78.5714	21	47.6481
			Pod	22	48.6481	5	0.490909	78.5714	22	48.6481
			Pod	22	49.6481	5	0.490909	78.5714	23	49.6481
			Pod	22	50.6481	5	0.490909	78.5714	24	50.6481
			Pod	22	51.6481	5	0.490909	78.5714	25	51.6481
			Pod	22	52.6481	4	0.490909	78.5714	26	52.6481
			Pod	22	53.6481	4	0.490909	78.5714	27	53.6481
			Pod	22	54.6481	4	0.490909	78.5714	28	54.6481
			Pod	22	55.6481	4	0.490909	78.5714	29	55.6481
			Pod	22	56.6481	4	0.490909	78.5714	30	56.6481
			Pod	22	57.6481	4	0.490909	78.5714	31	57.6481
			Pod	22	58.6481	4	0.490909	78.5714	32	58.6481
			Pod	22	59.6481	4	0.490909	78.5714	33	59.6481
			Pod	22	60.6481	4	0.490909	78.5714	34	60.6481
			Pod	22	61.6481	4	0.490909	78.5714	35	61.6481
			Pod	22	62.6481	4	0.490909	78.5714	36	62.6481
			Pod	22	63.6481	4	0.490909	78.5714	37	63.6481
			Pod	22	64.6481	2	0.490909	78.5714	38	64.6481
			Pod	22	65.6481	0	0.490909	78.5714	39	65.6481
			Pod	22	66.6481	0	0.490909	78.5714	40	66.6481
			Pod	23	27.6481	0	0.490909	78.5714	1	27.6481
			Pod	23	28.6481	0	0.490909	78.5714	2	28.6481
			Pod	23	29.6481	0	0.490909	78.5714	3	29.6481
			Pod	23	30.6481	0	0.490909	78.5714	4	30.6481
			Pod	23	31.6481	0	0.490909	78.5714	5	31.6481
			Pod	23	32.6481	0	0.490909	78.5714	6	32.6481
			Pod	23	33.6481	0	0.490909	78.5714	7	33.6481
			Pod	23	34.6481	6	0.490909	78.5714	8	34.6481
			Pod	23	35.6481	6	0.490909	78.5714	9	35.6481
			Pod	23	36.6481	6	0.490909	78.5714	10	36.6481
			Pod	23	37.6481	7	0.490909	78.5714	11	37.6481
			Pod	23	38.6481	8	0.490909	78.5714	12	38.6481
			Pod	23	39.6481	8	0.490909	78.5714	13	39.6481
			Pod	23	40.6481	10	0.490909	78.5714	14	40.6481
			Pod	23	41.6481	6	0.490909	78.5714	15	41.6481
			Pod	23	42.6481	6	0.490909	78.5714	16	42.6481
			Pod	23	43.6481	4	0.490909	78.5714	17	43.6481
			Pod	23	44.6481	3	0.490909	78.5714	18	44.6481
			Pod	23	45.6481	4	0.490909	78.5714	19	45.6481
			Pod	23	46.6481	0	0.490909	78.5714	20	46.6481
			Pod	23	47.6481	3	0.490909	78.5714	21	47.6481
			Pod	23	48.6481	4	0.490909	78.5714	22	48.6481
			Pod	23	49.6481	3	0.490909	78.5714	23	49.6481
			Pod	23	50.6481	4	0.490909	78.5714	24	50.6481
			Pod	23	51.6481	5	0.490909	78.5714	25	51.6481
			Pod	23	52.6481	0	0.490909	78.5714	26	52.6481
			Pod	23	53.6481	2	0.490909	78.5714	27	53.6481
			Pod	23	54.6481	3	0.490909	78.5714	28	54.6481
			Pod	23	55.6481	6	0.490909	78.5714	29	55.6481
			Pod	23	56.6481	5	0.490909	78.5714	30	56.6481
			Pod	23	57.6481	4	0.490909	78.5714	31	57.6481
			Pod	23	58.6481	5	0.490909	78.5714	32	58.6481
			Pod	23	59.6481	6	0.490909	78.5714	33	59.6481
			Pod	23	60.6481	3	0.490909	78.5714	34	60.6481
			Pod	23	61.6481	4	0.490909	78.5714	35	61.6481
			Pod	23	62.6481	2	0.490909	78.5714	36	62.6481
			Pod	23	63.6481	3	0.490909	78.5714	37	63.6481
			Pod	23	64.6481	4	0.490909	78.5714	38	64.6481
			Pod	23	65.6481	2	0.490909	78.5714	39	65.6481
			Pod	23	66.6481	3	0.490909	78.5714	40	66.6481
			Pod	24	27.6481	0	0.490909	78.5714	1	27.6481
			Pod	24	28.6481	0	0.490909	78.5714	2	28.6481
			Pod	24	29.6481	0	0.490909	78.5714	3	29.6481
			Pod	24	30.6481	0	0.490909	78.5714	4	30.6481
			Pod	24	31.6481	0	0.490909	78.5714	5	31.6481
			Pod	24	32.6481	0	0.490909	78.5714	6	32.6481
			Pod	24	33.6481	7	0.490909	78.5714	7	33.6481
			Pod	24	34.6481	6	0.490909	78.5714	8	34.6481
			Pod	24	35.6481	9	0.490909	78.5714	9	35.6481
			Pod	24	36.6481	9	0.490909	78.5714	10	36.6481
			Pod	24	37.6481	9	0.490909	78.5714	11	37.6481
			Pod	24	38.6481	12	0.490909	78.5714	12	38.6481
			Pod	24	39.6481	19	0.490909	78.5714	13	39.6481
			Pod	24	40.6481	11	0.490909	78.5714	14	40.6481
			Pod	24	41.6481	11	0.490909	78.5714	15	41.6481
			Pod	24	42.6481	10	0.490909	78.5714	16	42.6481
			Pod	24	43.6481	9	0.490909	78.5714	17	43.6481
			Pod	24	44.6481	9	0.490909	78.5714	18	44.6481
			Pod	24	45.6481	9	0.490909	78.5714	19	45.6481
			Pod	24	46.6481	9	0.490909	78.5714	20	46.6481
			Pod	24	47.6481	8	0.490909	78.5714	21	47.6481
			Pod	24	48.6481	8	0.490909	78.5714	22	48.6481
			Pod	24	49.6481	6	0.490909	78.5714	23	49.6481
			Pod	24	50.6481	6	0.490909	78.5714	24	50.6481
			Pod	24	51.6481	6	0.490909	78.5714	25	51.6481
			Pod	24	52.6481	5	0.490909	78.5714	26	52.6481
			Pod	24	53.6481	3	0.490909	78.5714	27	53.6481
			Pod	24	54.6481	2	0.490909	78.5714	28	54.6481
			Pod	24	55.6481	0	0.490909	78.5714	29	55.6481
			Pod	25	27.6481	0	0.490909	78.5714	1	27.6481
			Pod	25	28.6481	0	0.490909	78.5714	2	28.6481
			Pod	25	29.6481	0	0.490909	78.5714	3	29.6481
			Pod	25	30.6481	0	0.490909	78.5714	4	30.6481
			Pod	25	31.6481	0	0.490909	78.5714	5	31.6481
			Pod	25	32.6481	0	0.490909	78.5714	6	32.6481
			Pod	25	33.6481	5	0.490909	78.5714	7	33.6481
			Pod	25	34.6481	6	0.490909	78.5714	8	34.6481
			Pod	25	35.6481	5	0.490909	78.5714	9	35.6481
			Pod	25	36.6481	5	0.490909	78.5714	10	36.6481
			Pod	25	37.6481	7	0.490909	78.5714	11	37.6481
			Pod	25	38.6481	9	0.490909	78.5714	12	38.6481
			Pod	25	39.6481	10	0.490909	78.5714	13	39.6481
			Pod	25	40.6481	9	0.490909	78.5714	14	40.6481
			Pod	25	41.6481	9	0.490909	78.5714	15	41.6481
			Pod	25	42.6481	10	0.490909	78.5714	16	42.6481
			Pod	25	43.6481	7	0.490909	78.5714	17	43.6481
			Pod	25	44.6481	5	0.490909	78.5714	18	44.6481
			Pod	25	45.6481	1	0.490909	78.5714	19	45.6481
			Pod	25	46.6481	3	0.490909	78.5714	20	46.6481
			Pod	25	47.6481	2	0.490909	78.5714	21	47.6481
			Pod	25	48.6481	1	0.490909	78.5714	22	48.6481
			Pod	25	49.6481	2	0.490909	78.5714	23	49.6481
			Pod	25	50.6481	1	0.490909	78.5714	24	50.6481
			Pod	25	51.6481	2	0.490909	78.5714	25	51.6481
			Pod	25	52.6481	0	0.490909	78.5714	26	52.6481
			Pod	25	53.6481	2	0.490909	78.5714	27	53.6481
			Pod	25	54.6481	0	0.490909	78.5714	28	54.6481
			Pod	25	55.6481	2	0.490909	78.5714	29	55.6481
			Pod	25	56.6481	1	0.490909	78.5714	30	56.6481
			Pod	25	57.6481	0	0.490909	78.5714	31	57.6481
			Pod	25	58.6481	2	0.490909	78.5714	32	58.6481
			Pod	25	59.6481	1	0.490909	78.5714	33	59.6481
			Pod	25	60.6481	2	0.490909	78.5714	34	60.6481
			Pod	25	61.6481	1	0.490909	78.5714	35	61.6481
			Pod	25	62.6481	0	0.490909	78.5714	36	62.6481
			Pod	25	63.6481	2	0.490909	78.5714	37	63.6481
			Pod	26	27.6481	0	0.490909	78.5714	1	27.6481
			Pod	26	28.6481	0	0.490909	78.5714	2	28.6481
			Pod	26	29.6481	0	0.490909	78.5714	3	29.6481
			Pod	26	30.6481	0	0.490909	78.5714	4	30.6481
			Pod	26	31.6481	0	0.490909	78.5714	5	31.6481
			Pod	26	32.6481	0	0.490909	78.5714	6	32.6481
			Pod	26	33.6481	7	0.490909	78.5714	7	33.6481
			Pod	26	34.6481	8	0.490909	78.5714	8	34.6481
			Pod	26	35.6481	10	0.490909	78.5714	9	35.6481
			Pod	26	36.6481	10	0.490909	78.5714	10	36.6481
			Pod	26	37.6481	10	0.490909	78.5714	11	37.6481
			Pod	26	38.6481	11	0.490909	78.5714	12	38.6481
			Pod	26	39.6481	11	0.490909	78.5714	13	39.6481
			Pod	26	40.6481	8	0.490909	78.5714	14	40.6481
			Pod	26	41.6481	8	0.490909	78.5714	15	41.6481
			Pod	26	42.6481	7	0.490909	78.5714	16	42.6481
			Pod	26	43.6481	5	0.490909	78.5714	17	43.6481
			Pod	26	44.6481	3	0.490909	78.5714	18	44.6481
			Pod	26	45.6481	0	0.490909	78.5714	19	45.6481
			Pod	26	46.6481	2	0.490909	78.5714	20	46.6481
			Pod	26	47.6481	3	0.490909	78.5714	21	47.6481
			Pod	26	48.6481	3	0.490909	78.5714	22	48.6481
			Pod	26	49.6481	2	0.490909	78.5714	23	49.6481
			Pod	26	50.6481	2	0.490909	78.5714	24	50.6481
			Pod	26	51.6481	2	0.490909	78.5714	25	51.6481
			Pod	26	52.6481	3	0.490909	78.5714	26	52.6481
			Pod	26	53.6481	0	0.490909	78.5714	27	53.6481
			Pod	26	54.6481	3	0.490909	78.5714	28	54.6481
			Pod	26	55.6481	2	0.490909	78.5714	29	55.6481
			Pod	26	56.6481	2	0.490909	78.5714	30	56.6481
			Pod	26	57.6481	3	0.490909	78.5714	31	57.6481
			Pod	26	58.6481	2	0.490909	78.5714	32	58.6481
			Pod	26	59.6481	0	0.490909	78.5714	33	59.6481
			Pod	26	60.6481	0	0.490909	78.5714	34	60.6481
			Pod	26	61.6481	1	0.490909	78.5714	35	61.6481
			Pod	26	62.6481	2	0.490909	78.5714	36	62.6481
			Pod	26	63.6481	0	0.490909	78.5714	37	63.6481
			Pod	27	27.6481	0	0.490909	78.5714	1	27.6481
			Pod	27	28.6481	0	0.490909	78.5714	2	28.6481
			Pod	27	29.6481	0	0.490909	78.5714	3	29.6481
			Pod	27	30.6481	0	0.490909	78.5714	4	30.6481
			Pod	27	31.6481	0	0.490909	78.5714	5	31.6481
			Pod	27	32.6481	0	0.490909	78.5714	6	32.6481
			Pod	27	33.6481	7	0.490909	78.5714	7	33.6481
			Pod	27	34.6481	8	0.490909	78.5714	8	34.6481
			Pod	27	35.6481	8	0.490909	78.5714	9	35.6481
			Pod	27	36.6481	8	0.490909	78.5714	10	36.6481
			Pod	27	37.6481	8	0.490909	78.5714	11	37.6481
			Pod	27	38.6481	8	0.490909	78.5714	12	38.6481
			Pod	27	39.6481	11	0.490909	78.5714	13	39.6481
			Pod	27	40.6481	9	0.490909	78.5714	14	40.6481
			Pod	27	41.6481	9	0.490909	78.5714	15	41.6481
			Pod	27	42.6481	7	0.490909	78.5714	16	42.6481
			Pod	27	43.6481	6	0.490909	78.5714	17	43.6481
			Pod	27	44.6481	6	0.490909	78.5714	18	44.6481
			Pod	27	45.6481	5	0.490909	78.5714	19	45.6481
			Pod	27	46.6481	5	0.490909	78.5714	20	46.6481
			Pod	27	47.6481	4	0.490909	78.5714	21	47.6481
			Pod	27	48.6481	2	0.490909	78.5714	22	48.6481
			Pod	27	49.6481	3	0.490909	78.5714	23	49.6481
			Pod	27	50.6481	4	0.490909	78.5714	24	50.6481
			Pod	27	51.6481	3	0.490909	78.5714	25	51.6481
			Pod	27	52.6481	4	0.490909	78.5714	26	52.6481
			Pod	27	53.6481	5	0.490909	78.5714	27	53.6481
			Pod	27	54.6481	2	0.490909	78.5714	28	54.6481
			Pod	27	55.6481	2	0.490909	78.5714	29	55.6481
			Pod	27	56.6481	3	0.490909	78.5714	30	56.6481
			Pod	27	57.6481	6	0.490909	78.5714	31	57.6481
			Pod	27	58.6481	5	0.490909	78.5714	32	58.6481
			Pod	27	59.6481	4	0.490909	78.5714	33	59.6481
			Pod	27	60.6481	5	0.490909	78.5714	34	60.6481
			Pod	27	61.6481	6	0.490909	78.5714	35	61.6481
			Pod	27	62.6481	3	0.490909	78.5714	36	62.6481
			Pod	27	63.6481	4	0.490909	78.5714	37	63.6481
			Seed	1	26.9242	0	0.507463	95.7143	1	26.9242
			Seed	1	27.9242	0	0.507463	95.7143	2	27.9242
			Seed	1	28.9242	0	0.507463	95.7143	3	28.9242
			Seed	1	29.9242	0	0.507463	95.7143	4	29.9242
			Seed	1	30.9242	0	0.507463	95.7143	5	30.9242
			Seed	1	31.9242	6	0.507463	95.7143	6	31.9242
			Seed	1	32.9242	7	0.507463	95.7143	7	32.9242
			Seed	1	33.9242	6	0.507463	95.7143	8	33.9242
			Seed	1	34.9242	8	0.507463	95.7143	9	34.9242
			Seed	1	35.9242	8	0.507463	95.7143	10	35.9242
			Seed	1	36.9242	14	0.507463	95.7143	11	36.9242
			Seed	1	37.9242	15	0.507463	95.7143	12	37.9242
			Seed	1	38.9242	11	0.507463	95.7143	13	38.9242
			Seed	1	39.9242	7	0.507463	95.7143	14	39.9242
			Seed	1	40.9242	5	0.507463	95.7143	15	40.9242
			Seed	1	41.9242	5	0.507463	95.7143	16	41.9242
			Seed	1	42.9242	6	0.507463	95.7143	17	42.9242
			Seed	1	43.9242	4	0.507463	95.7143	18	43.9242
			Seed	1	44.9242	4	0.507463	95.7143	19	44.9242
			Seed	1	45.9242	4	0.507463	95.7143	20	45.9242
			Seed	1	46.9242	4	0.507463	95.7143	21	46.9242
			Seed	1	47.9242	3	0.507463	95.7143	22	47.9242
			Seed	1	48.9242	4	0.507463	95.7143	23	48.9242
			Seed	1	49.9242	2	0.507463	95.7143	24	49.9242
			Seed	1	50.9242	2	0.507463	95.7143	25	50.9242
			Seed	1	51.9242	3	0.507463	95.7143	26	51.9242
			Seed	1	52.9242	0	0.507463	95.7143	27	52.9242
			Seed	1	53.9242	2	0.507463	95.7143	28	53.9242
			Seed	1	54.9242	4	0.507463	95.7143	29	54.9242
			Seed	1	55.9242	2	0.507463	95.7143	30	55.9242
			Seed	1	56.9242	4	0.507463	95.7143	31	56.9242
			Seed	1	57.9242	3	0.507463	95.7143	32	57.9242
			Seed	1	58.9242	3	0.507463	95.7143	33	58.9242
			Seed	1	59.9242	3	0.507463	95.7143	34	59.9242
			Seed	1	60.9242	3	0.507463	95.7143	35	60.9242
			Seed	1	61.9242	3	0.507463	95.7143	36	61.9242
			Seed	1	62.9242	3	0.507463	95.7143	37	62.9242
			Seed	1	63.9242	3	0.507463	95.7143	38	63.9242
			Seed	1	64.9242	3	0.507463	95.7143	39	64.9242
			Seed	1	65.9242	3	0.507463	95.7143	40	65.9242
			Seed	1	66.9242	3	0.507463	95.7143	41	66.9242
			Seed	1	67.9242	2	0.507463	95.7143	42	67.9242
			Seed	1	68.9242	3	0.507463	95.7143	43	68.9242
			Seed	1	69.9242	2	0.507463	95.7143	44	69.9242
			Seed	1	70.9242	3	0.507463	95.7143	45	70.9242
			Seed	1	71.9242	0	0.507463	95.7143	46	71.9242
			Seed	1	72.9242	1	0.507463	95.7143	47	72.9242
			Seed	1	73.9242	2	0.507463	95.7143	48	73.9242
			Seed	1	74.9242	2	0.507463	95.7143	49	74.9242
			Seed	1	75.9242	0	0.507463	95.7143	50	75.9242
			Seed	1	76.9242	0	0.507463	95.7143	51	76.9242
			Seed	1	77.9242	0	0.507463	95.7143	52	77.9242
			Seed	2	26.9242	0	0.507463	95.7143	1	26.9242
			Seed	2	27.9242	0	0.507463	95.7143	2	27.9242
			Seed	2	28.9242	0	0.507463	95.7143	3	28.9242
			Seed	2	29.9242	0	0.507463	95.7143	4	29.9242
			Seed	2	30.9242	0	0.507463	95.7143	5	30.9242
			Seed	2	31.9242	6	0.507463	95.7143	6	31.9242
			Seed	2	32.9242	6	0.507463	95.7143	7	32.9242
			Seed	2	33.9242	7	0.507463	95.7143	8	33.9242
			Seed	2	34.9242	8	0.507463	95.7143	9	34.9242
			Seed	2	35.9242	8	0.507463	95.7143	10	35.9242
			Seed	2	36.9242	8	0.507463	95.7143	11	36.9242
			Seed	2	37.9242	11	0.507463	95.7143	12	37.9242
			Seed	2	38.9242	9	0.507463	95.7143	13	38.9242
			Seed	2	39.9242	6	0.507463	95.7143	14	39.9242
			Seed	2	40.9242	3	0.507463	95.7143	15	40.9242
			Seed	2	41.9242	3	0.507463	95.7143	16	41.9242
			Seed	2	42.9242	2	0.507463	95.7143	17	42.9242
			Seed	2	43.9242	0	0.507463	95.7143	18	43.9242
			Seed	2	44.9242	3	0.507463	95.7143	19	44.9242
			Seed	2	45.9242	3	0.507463	95.7143	20	45.9242
			Seed	2	46.9242	2	0.507463	95.7143	21	46.9242
			Seed	2	47.9242	3	0.507463	95.7143	22	47.9242
			Seed	2	48.9242	4	0.507463	95.7143	23	48.9242
			Seed	2	49.9242	3	0.507463	95.7143	24	49.9242
			Seed	2	50.9242	3	0.507463	95.7143	25	50.9242
			Seed	2	51.9242	3	0.507463	95.7143	26	51.9242
			Seed	2	52.9242	3	0.507463	95.7143	27	52.9242
			Seed	2	53.9242	3	0.507463	95.7143	28	53.9242
			Seed	2	54.9242	3	0.507463	95.7143	29	54.9242
			Seed	2	55.9242	3	0.507463	95.7143	30	55.9242
			Seed	2	56.9242	2	0.507463	95.7143	31	56.9242
			Seed	2	57.9242	2	0.507463	95.7143	32	57.9242
			Seed	2	58.9242	2	0.507463	95.7143	33	58.9242
			Seed	2	59.9242	2	0.507463	95.7143	34	59.9242
			Seed	2	60.9242	2	0.507463	95.7143	35	60.9242
			Seed	2	61.9242	2	0.507463	95.7143	36	61.9242
			Seed	2	62.9242	1	0.507463	95.7143	37	62.9242
			Seed	2	63.9242	1	0.507463	95.7143	38	63.9242
			Seed	2	64.9242	0	0.507463	95.7143	39	64.9242
			Seed	2	65.9242	2	0.507463	95.7143	40	65.9242
			Seed	2	66.9242	0	0.507463	95.7143	41	66.9242
			Seed	2	67.9242	0	0.507463	95.7143	42	67.9242
			Seed	2	68.9242	0	0.507463	95.7143	43	68.9242
			Seed	2	69.9242	1	0.507463	95.7143	44	69.9242
			Seed	2	70.9242	1	0.507463	95.7143	45	70.9242
			Seed	2	71.9242	0	0.507463	95.7143	46	71.9242
			Seed	2	72.9242	0	0.507463	95.7143	47	72.9242
			Seed	2	73.9242	0	0.507463	95.7143	48	73.9242
			Seed	2	74.9242	0	0.507463	95.7143	49	74.9242
			Seed	2	75.9242	0	0.507463	95.7143	50	75.9242
			Seed	2	76.9242	0	0.507463	95.7143	51	76.9242
			Seed	3	26.9242	0	0.507463	95.7143	1	26.9242
			Seed	3	27.9242	0	0.507463	95.7143	2	27.9242
			Seed	3	28.9242	0	0.507463	95.7143	3	28.9242
			Seed	3	29.9242	0	0.507463	95.7143	4	29.9242
			Seed	3	30.9242	0	0.507463	95.7143	5	30.9242
			Seed	3	31.9242	5	0.507463	95.7143	6	31.9242
			Seed	3	32.9242	4	0.507463	95.7143	7	32.9242
			Seed	3	33.9242	4	0.507463	95.7143	8	33.9242
			Seed	3	34.9242	6	0.507463	95.7143	9	34.9242
			Seed	3	35.9242	6	0.507463	95.7143	10	35.9242
			Seed	3	36.9242	6	0.507463	95.7143	11	36.9242
			Seed	3	37.9242	9	0.507463	95.7143	12	37.9242
			Seed	3	38.9242	6	0.507463	95.7143	13	38.9242
			Seed	3	39.9242	6	0.507463	95.7143	14	39.9242
			Seed	3	40.9242	4	0.507463	95.7143	15	40.9242
			Seed	3	41.9242	0	0.507463	95.7143	16	41.9242
			Seed	3	42.9242	2	0.507463	95.7143	17	42.9242
			Seed	3	43.9242	0	0.507463	95.7143	18	43.9242
			Seed	3	44.9242	2	0.507463	95.7143	19	44.9242
			Seed	3	45.9242	2	0.507463	95.7143	20	45.9242
			Seed	3	46.9242	3	0.507463	95.7143	21	46.9242
			Seed	3	47.9242	4	0.507463	95.7143	22	47.9242
			Seed	3	48.9242	2	0.507463	95.7143	23	48.9242
			Seed	3	49.9242	0	0.507463	95.7143	24	49.9242
			Seed	3	50.9242	2	0.507463	95.7143	25	50.9242
			Seed	3	51.9242	3	0.507463	95.7143	26	51.9242
			Seed	3	52.9242	6	0.507463	95.7143	27	52.9242
			Seed	3	53.9242	5	0.507463	95.7143	28	53.9242
			Seed	3	54.9242	4	0.507463	95.7143	29	54.9242
			Seed	3	55.9242	5	0.507463	95.7143	30	55.9242
			Seed	3	56.9242	6	0.507463	95.7143	31	56.9242
			Seed	3	57.9242	3	0.507463	95.7143	32	57.9242
			Seed	3	58.9242	4	0.507463	95.7143	33	58.9242
			Seed	3	59.9242	2	0.507463	95.7143	34	59.9242
			Seed	3	60.9242	3	0.507463	95.7143	35	60.9242
			Seed	3	61.9242	4	0.507463	95.7143	36	61.9242
			Seed	3	62.9242	2	0.507463	95.7143	37	62.9242
			Seed	3	63.9242	3	0.507463	95.7143	38	63.9242
			Seed	3	64.9242	2	0.507463	95.7143	39	64.9242
			Seed	3	65.9242	2	0.507463	95.7143	40	65.9242
			Seed	3	66.9242	2	0.507463	95.7143	41	66.9242
			Seed	3	67.9242	2	0.507463	95.7143	42	67.9242
			Seed	3	68.9242	0	0.507463	95.7143	43	68.9242
			Seed	3	69.9242	3	0.507463	95.7143	44	69.9242
			Seed	3	70.9242	2	0.507463	95.7143	45	70.9242
			Seed	3	71.9242	1	0.507463	95.7143	46	71.9242
			Seed	3	72.9242	0	0.507463	95.7143	47	72.9242
			Seed	3	73.9242	1	0.507463	95.7143	48	73.9242
			Seed	3	74.9242	2	0.507463	95.7143	49	74.9242
			Seed	3	75.9242	0	0.507463	95.7143	50	75.9242
			Seed	3	76.9242	0	0.507463	95.7143	51	76.9242
			Seed	4	26.9242	0	0.507463	95.7143	1	26.9242
			Seed	4	27.9242	0	0.507463	95.7143	2	27.9242
			Seed	4	28.9242	0	0.507463	95.7143	3	28.9242
			Seed	4	29.9242	0	0.507463	95.7143	4	29.9242
			Seed	4	30.9242	0	0.507463	95.7143	5	30.9242
			Seed	4	31.9242	6	0.507463	95.7143	6	31.9242
			Seed	4	32.9242	6	0.507463	95.7143	7	32.9242
			Seed	4	33.9242	7	0.507463	95.7143	8	33.9242
			Seed	4	34.9242	9	0.507463	95.7143	9	34.9242
			Seed	4	35.9242	10	0.507463	95.7143	10	35.9242
			Seed	4	36.9242	11	0.507463	95.7143	11	36.9242
			Seed	4	37.9242	17	0.507463	95.7143	12	37.9242
			Seed	4	38.9242	8	0.507463	95.7143	13	38.9242
			Seed	4	39.9242	8	0.507463	95.7143	14	39.9242
			Seed	4	40.9242	6	0.507463	95.7143	15	40.9242
			Seed	4	41.9242	6	0.507463	95.7143	16	41.9242
			Seed	4	42.9242	4	0.507463	95.7143	17	42.9242
			Seed	4	43.9242	3	0.507463	95.7143	18	43.9242
			Seed	4	44.9242	6	0.507463	95.7143	19	44.9242
			Seed	4	45.9242	5	0.507463	95.7143	20	45.9242
			Seed	4	46.9242	4	0.507463	95.7143	21	46.9242
			Seed	4	47.9242	4	0.507463	95.7143	22	47.9242
			Seed	4	48.9242	4	0.507463	95.7143	23	48.9242
			Seed	4	49.9242	4	0.507463	95.7143	24	49.9242
			Seed	4	50.9242	4	0.507463	95.7143	25	50.9242
			Seed	4	51.9242	4	0.507463	95.7143	26	51.9242
			Seed	4	52.9242	4	0.507463	95.7143	27	52.9242
			Seed	4	53.9242	4	0.507463	95.7143	28	53.9242
			Seed	4	54.9242	4	0.507463	95.7143	29	54.9242
			Seed	4	55.9242	3	0.507463	95.7143	30	55.9242
			Seed	4	56.9242	3	0.507463	95.7143	31	56.9242
			Seed	4	57.9242	3	0.507463	95.7143	32	57.9242
			Seed	4	58.9242	3	0.507463	95.7143	33	58.9242
			Seed	4	59.9242	3	0.507463	95.7143	34	59.9242
			Seed	4	60.9242	3	0.507463	95.7143	35	60.9242
			Seed	4	61.9242	3	0.507463	95.7143	36	61.9242
			Seed	4	62.9242	3	0.507463	95.7143	37	62.9242
			Seed	4	63.9242	2	0.507463	95.7143	38	63.9242
			Seed	4	64.9242	2	0.507463	95.7143	39	64.9242
			Seed	4	65.9242	2	0.507463	95.7143	40	65.9242
			Seed	4	66.9242	2	0.507463	95.7143	41	66.9242
			Seed	4	67.9242	2	0.507463	95.7143	42	67.9242
			Seed	4	68.9242	2	0.507463	95.7143	43	68.9242
			Seed	4	69.9242	3	0.507463	95.7143	44	69.9242
			Seed	4	70.9242	3	0.507463	95.7143	45	70.9242
			Seed	4	71.9242	3	0.507463	95.7143	46	71.9242
			Seed	4	72.9242	3	0.507463	95.7143	47	72.9242
			Seed	4	73.9242	3	0.507463	95.7143	48	73.9242
			Seed	4	74.9242	1	0.507463	95.7143	49	74.9242
			Seed	4	75.9242	0	0.507463	95.7143	50	75.9242
			Seed	4	76.9242	0	0.507463	95.7143	51	76.9242
			Seed	5	26.9242	0	0.507463	95.7143	1	26.9242
			Seed	5	27.9242	0	0.507463	95.7143	2	27.9242
			Seed	5	28.9242	0	0.507463	95.7143	3	28.9242
			Seed	5	29.9242	0	0.507463	95.7143	4	29.9242
			Seed	5	30.9242	6	0.507463	95.7143	5	30.9242
			Seed	5	31.9242	5	0.507463	95.7143	6	31.9242
			Seed	5	32.9242	8	0.507463	95.7143	7	32.9242
			Seed	5	33.9242	8	0.507463	95.7143	8	33.9242
			Seed	5	34.9242	9	0.507463	95.7143	9	34.9242
			Seed	5	35.9242	10	0.507463	95.7143	10	35.9242
			Seed	5	36.9242	15	0.507463	95.7143	11	36.9242
			Seed	5	37.9242	9	0.507463	95.7143	12	37.9242
			Seed	5	38.9242	10	0.507463	95.7143	13	38.9242
			Seed	5	39.9242	7	0.507463	95.7143	14	39.9242
			Seed	5	40.9242	7	0.507463	95.7143	15	40.9242
			Seed	5	41.9242	7	0.507463	95.7143	16	41.9242
			Seed	5	42.9242	7	0.507463	95.7143	17	42.9242
			Seed	5	43.9242	7	0.507463	95.7143	18	43.9242
			Seed	5	44.9242	5	0.507463	95.7143	19	44.9242
			Seed	5	45.9242	3	0.507463	95.7143	20	45.9242
			Seed	5	46.9242	3	0.507463	95.7143	21	46.9242
			Seed	5	47.9242	4	0.507463	95.7143	22	47.9242
			Seed	5	48.9242	4	0.507463	95.7143	23	48.9242
			Seed	5	49.9242	4	0.507463	95.7143	24	49.9242
			Seed	5	50.9242	4	0.507463	95.7143	25	50.9242
			Seed	5	51.9242	3	0.507463	95.7143	26	51.9242
			Seed	5	52.9242	3	0.507463	95.7143	27	52.9242
			Seed	5	53.9242	3	0.507463	95.7143	28	53.9242
			Seed	5	54.9242	1	0.507463	95.7143	29	54.9242
			Seed	5	55.9242	1	0.507463	95.7143	30	55.9242
			Seed	5	56.9242	1	0.507463	95.7143	31	56.9242
			Seed	5	57.9242	0	0.507463	95.7143	32	57.9242
			Seed	5	58.9242	2	0.507463	95.7143	33	58.9242
			Seed	5	59.9242	1	0.507463	95.7143	34	59.9242
			Seed	5	60.9242	2	0.507463	95.7143	35	60.9242
			Seed	5	61.9242	0	0.507463	95.7143	36	61.9242
			Seed	5	62.9242	1	0.507463	95.7143	37	62.9242
			Seed	5	63.9242	2	0.507463	95.7143	38	63.9242
			Seed	5	64.9242	2	0.507463	95.7143	39	64.9242
			Seed	5	65.9242	2	0.507463	95.7143	40	65.9242
			Seed	5	66.9242	2	0.507463	95.7143	41	66.9242
			Seed	5	67.9242	2	0.507463	95.7143	42	67.9242
			Seed	5	68.9242	1	0.507463	95.7143	43	68.9242
			Seed	5	69.9242	2	0.507463	95.7143	44	69.9242
			Seed	5	70.9242	1	0.507463	95.7143	45	70.9242
			Seed	5	71.9242	1	0.507463	95.7143	46	71.9242
			Seed	5	72.9242	0	0.507463	95.7143	47	72.9242
			Seed	5	73.9242	0	0.507463	95.7143	48	73.9242
			Seed	5	74.9242	0	0.507463	95.7143	49	74.9242
			Seed	5	75.9242	0	0.507463	95.7143	50	75.9242
			Seed	5	76.9242	0	0.507463	95.7143	51	76.9242
			Seed	5	77.9242	0	0.507463	95.7143	52	77.9242
			Seed	6	26.9242	0	0.507463	95.7143	1	26.9242
			Seed	6	27.9242	0	0.507463	95.7143	2	27.9242
			Seed	6	28.9242	0	0.507463	95.7143	3	28.9242
			Seed	6	29.9242	0	0.507463	95.7143	4	29.9242
			Seed	6	30.9242	0	0.507463	95.7143	5	30.9242
			Seed	6	31.9242	5	0.507463	95.7143	6	31.9242
			Seed	6	32.9242	6	0.507463	95.7143	7	32.9242
			Seed	6	33.9242	6	0.507463	95.7143	8	33.9242
			Seed	6	34.9242	7	0.507463	95.7143	9	34.9242
			Seed	6	35.9242	7	0.507463	95.7143	10	35.9242
			Seed	6	36.9242	8	0.507463	95.7143	11	36.9242
			Seed	6	37.9242	10	0.507463	95.7143	12	37.9242
			Seed	6	38.9242	4	0.507463	95.7143	13	38.9242
			Seed	6	39.9242	6	0.507463	95.7143	14	39.9242
			Seed	6	40.9242	6	0.507463	95.7143	15	40.9242
			Seed	6	41.9242	5	0.507463	95.7143	16	41.9242
			Seed	6	42.9242	5	0.507463	95.7143	17	42.9242
			Seed	6	43.9242	4	0.507463	95.7143	18	43.9242
			Seed	6	44.9242	3	0.507463	95.7143	19	44.9242
			Seed	6	45.9242	3	0.507463	95.7143	20	45.9242
			Seed	6	46.9242	3	0.507463	95.7143	21	46.9242
			Seed	6	47.9242	2	0.507463	95.7143	22	47.9242
			Seed	6	48.9242	2	0.507463	95.7143	23	48.9242
			Seed	6	49.9242	2	0.507463	95.7143	24	49.9242
			Seed	6	50.9242	3	0.507463	95.7143	25	50.9242
			Seed	6	51.9242	0	0.507463	95.7143	26	51.9242
			Seed	6	52.9242	3	0.507463	95.7143	27	52.9242
			Seed	6	53.9242	2	0.507463	95.7143	28	53.9242
			Seed	6	54.9242	2	0.507463	95.7143	29	54.9242
			Seed	6	55.9242	3	0.507463	95.7143	30	55.9242
			Seed	6	56.9242	2	0.507463	95.7143	31	56.9242
			Seed	6	57.9242	0	0.507463	95.7143	32	57.9242
			Seed	6	58.9242	0	0.507463	95.7143	33	58.9242
			Seed	6	59.9242	1	0.507463	95.7143	34	59.9242
			Seed	6	60.9242	1	0.507463	95.7143	35	60.9242
			Seed	6	61.9242	2	0.507463	95.7143	36	61.9242
			Seed	6	62.9242	0	0.507463	95.7143	37	62.9242
			Seed	6	63.9242	1	0.507463	95.7143	38	63.9242
			Seed	6	64.9242	0	0.507463	95.7143	39	64.9242
			Seed	6	65.9242	1	0.507463	95.7143	40	65.9242
			Seed	6	66.9242	1	0.507463	95.7143	41	66.9242
			Seed	6	67.9242	1	0.507463	95.7143	42	67.9242
			Seed	6	68.9242	2	0.507463	95.7143	43	68.9242
			Seed	6	69.9242	1	0.507463	95.7143	44	69.9242
			Seed	6	70.9242	1	0.507463	95.7143	45	70.9242
			Seed	6	71.9242	1	0.507463	95.7143	46	71.9242
			Seed	6	72.9242	1	0.507463	95.7143	47	72.9242
			Seed	6	73.9242	1	0.507463	95.7143	48	73.9242
			Seed	6	74.9242	0	0.507463	95.7143	49	74.9242
			Seed	6	75.9242	0	0.507463	95.7143	50	75.9242
			Seed	6	76.9242	0	0.507463	95.7143	51	76.9242
			Seed	6	77.9242	0	0.507463	95.7143	52	77.9242
			Seed	6	78.9242	0	0.507463	95.7143	53	78.9242
			Seed	6	79.9242	0	0.507463	95.7143	54	79.9242
			Seed	7	26.9242	0	0.507463	95.7143	1	26.9242
			Seed	7	27.9242	0	0.507463	95.7143	2	27.9242
			Seed	7	28.9242	0	0.507463	95.7143	3	28.9242
			Seed	7	29.9242	0	0.507463	95.7143	4	29.9242
			Seed	7	30.9242	0	0.507463	95.7143	5	30.9242
			Seed	7	31.9242	4	0.507463	95.7143	6	31.9242
			Seed	7	32.9242	4	0.507463	95.7143	7	32.9242
			Seed	7	33.9242	5	0.507463	95.7143	8	33.9242
			Seed	7	34.9242	5	0.507463	95.7143	9	34.9242
			Seed	7	35.9242	5	0.507463	95.7143	10	35.9242
			Seed	7	36.9242	6	0.507463	95.7143	11	36.9242
			Seed	7	37.9242	8	0.507463	95.7143	12	37.9242
			Seed	7	38.9242	4	0.507463	95.7143	13	38.9242
			Seed	7	39.9242	4	0.507463	95.7143	14	39.9242
			Seed	7	40.9242	3	0.507463	95.7143	15	40.9242
			Seed	7	41.9242	4	0.507463	95.7143	16	41.9242
			Seed	7	42.9242	4	0.507463	95.7143	17	42.9242
			Seed	7	43.9242	2	0.507463	95.7143	18	43.9242
			Seed	7	44.9242	1	0.507463	95.7143	19	44.9242
			Seed	7	45.9242	2	0.507463	95.7143	20	45.9242
			Seed	7	46.9242	0	0.507463	95.7143	21	46.9242
			Seed	7	47.9242	1	0.507463	95.7143	22	47.9242
			Seed	7	48.9242	4	0.507463	95.7143	23	48.9242
			Seed	7	49.9242	3	0.507463	95.7143	24	49.9242
			Seed	7	50.9242	4	0.507463	95.7143	25	50.9242
			Seed	7	51.9242	5	0.507463	95.7143	26	51.9242
			Seed	7	52.9242	0	0.507463	95.7143	27	52.9242
			Seed	7	53.9242	2	0.507463	95.7143	28	53.9242
			Seed	7	54.9242	3	0.507463	95.7143	29	54.9242
			Seed	7	55.9242	6	0.507463	95.7143	30	55.9242
			Seed	7	56.9242	5	0.507463	95.7143	31	56.9242
			Seed	7	57.9242	4	0.507463	95.7143	32	57.9242
			Seed	7	58.9242	5	0.507463	95.7143	33	58.9242
			Seed	7	59.9242	6	0.507463	95.7143	34	59.9242
			Seed	7	60.9242	3	0.507463	95.7143	35	60.9242
			Seed	7	61.9242	4	0.507463	95.7143	36	61.9242
			Seed	7	62.9242	2	0.507463	95.7143	37	62.9242
			Seed	7	63.9242	3	0.507463	95.7143	38	63.9242
			Seed	7	64.9242	4	0.507463	95.7143	39	64.9242
			Seed	7	65.9242	2	0.507463	95.7143	40	65.9242
			Seed	7	66.9242	3	0.507463	95.7143	41	66.9242
			Seed	7	67.9242	2	0.507463	95.7143	42	67.9242
			Seed	7	68.9242	2	0.507463	95.7143	43	68.9242
			Seed	7	69.9242	2	0.507463	95.7143	44	69.9242
			Seed	7	70.9242	2	0.507463	95.7143	45	70.9242
			Seed	7	71.9242	0	0.507463	95.7143	46	71.9242
			Seed	7	72.9242	1	0.507463	95.7143	47	72.9242
			Seed	7	73.9242	1	0.507463	95.7143	48	73.9242
			Seed	7	74.9242	1	0.507463	95.7143	49	74.9242
			Seed	7	75.9242	0	0.507463	95.7143	50	75.9242
			Seed	7	76.9242	1	0.507463	95.7143	51	76.9242
			Seed	7	77.9242	0	0.507463	95.7143	52	77.9242
			Seed	7	78.9242	0	0.507463	95.7143	53	78.9242
			Seed	7	79.9242	0	0.507463	95.7143	54	79.9242
			Seed	7	80.9242	0	0.507463	95.7143	55	80.9242
			Seed	7	81.9242	0	0.507463	95.7143	56	81.9242
			Seed	8	26.9242	0	0.507463	95.7143	1	26.9242
			Seed	8	27.9242	0	0.507463	95.7143	2	27.9242
			Seed	8	28.9242	0	0.507463	95.7143	3	28.9242
			Seed	8	29.9242	0	0.507463	95.7143	4	29.9242
			Seed	8	30.9242	0	0.507463	95.7143	5	30.9242
			Seed	8	31.9242	0	0.507463	95.7143	6	31.9242
			Seed	8	32.9242	0	0.507463	95.7143	7	32.9242
			Seed	8	33.9242	4	0.507463	95.7143	8	33.9242
			Seed	8	34.9242	5	0.507463	95.7143	9	34.9242
			Seed	8	35.9242	5	0.507463	95.7143	10	35.9242
			Seed	8	36.9242	7	0.507463	95.7143	11	36.9242
			Seed	8	37.9242	8	0.507463	95.7143	12	37.9242
			Seed	8	38.9242	7	0.507463	95.7143	13	38.9242
			Seed	8	39.9242	11	0.507463	95.7143	14	39.9242
			Seed	8	40.9242	6	0.507463	95.7143	15	40.9242
			Seed	8	41.9242	5	0.507463	95.7143	16	41.9242
			Seed	8	42.9242	4	0.507463	95.7143	17	42.9242
			Seed	8	43.9242	4	0.507463	95.7143	18	43.9242
			Seed	8	44.9242	3	0.507463	95.7143	19	44.9242
			Seed	8	45.9242	2	0.507463	95.7143	20	45.9242
			Seed	8	46.9242	2	0.507463	95.7143	21	46.9242
			Seed	8	47.9242	2	0.507463	95.7143	22	47.9242
			Seed	8	48.9242	0	0.507463	95.7143	23	48.9242
			Seed	8	49.9242	2	0.507463	95.7143	24	49.9242
			Seed	8	50.9242	2	0.507463	95.7143	25	50.9242
			Seed	8	51.9242	1	0.507463	95.7143	26	51.9242
			Seed	8	52.9242	5	0.507463	95.7143	27	52.9242
			Seed	8	53.9242	3	0.507463	95.7143	28	53.9242
			Seed	8	54.9242	4	0.507463	95.7143	29	54.9242
			Seed	8	55.9242	3	0.507463	95.7143	30	55.9242
			Seed	8	56.9242	4	0.507463	95.7143	31	56.9242
			Seed	8	57.9242	3	0.507463	95.7143	32	57.9242
			Seed	8	58.9242	3	0.507463	95.7143	33	58.9242
			Seed	8	59.9242	3	0.507463	95.7143	34	59.9242
			Seed	8	60.9242	2	0.507463	95.7143	35	60.9242
			Seed	8	61.9242	2	0.507463	95.7143	36	61.9242
			Seed	8	62.9242	2	0.507463	95.7143	37	62.9242
			Seed	8	63.9242	0	0.507463	95.7143	38	63.9242
			Seed	8	64.9242	3	0.507463	95.7143	39	64.9242
			Seed	8	65.9242	2	0.507463	95.7143	40	65.9242
			Seed	8	66.9242	2	0.507463	95.7143	41	66.9242
			Seed	8	67.9242	3	0.507463	95.7143	42	67.9242
			Seed	8	68.9242	2	0.507463	95.7143	43	68.9242
			Seed	8	69.9242	0	0.507463	95.7143	44	69.9242
			Seed	8	70.9242	2	0.507463	95.7143	45	70.9242
			Seed	8	71.9242	3	0.507463	95.7143	46	71.9242
			Seed	8	72.9242	2	0.507463	95.7143	47	72.9242
			Seed	8	73.9242	2	0.507463	95.7143	48	73.9242
			Seed	8	74.9242	3	0.507463	95.7143	49	74.9242
			Seed	8	75.9242	2	0.507463	95.7143	50	75.9242
			Seed	8	76.9242	2	0.507463	95.7143	51	76.9242
			Seed	8	77.9242	2	0.507463	95.7143	52	77.9242
			Seed	8	78.9242	1	0.507463	95.7143	53	78.9242
			Seed	8	79.9242	1	0.507463	95.7143	54	79.9242
			Seed	8	80.9242	1	0.507463	95.7143	55	80.9242
			Seed	8	81.9242	1	0.507463	95.7143	56	81.9242
			Seed	8	82.9242	0	0.507463	95.7143	57	82.9242
			Seed	8	83.9242	0	0.507463	95.7143	58	83.9242
			Seed	8	84.9242	1	0.507463	95.7143	59	84.9242
			Seed	8	85.9242	0	0.507463	95.7143	60	85.9242
			Seed	8	86.9242	0	0.507463	95.7143	61	86.9242
			Seed	8	87.9242	0	0.507463	95.7143	62	87.9242
			Seed	9	26.9242	0	0.507463	95.7143	1	26.9242
			Seed	9	27.9242	0	0.507463	95.7143	2	27.9242
			Seed	9	28.9242	0	0.507463	95.7143	3	28.9242
			Seed	9	29.9242	0	0.507463	95.7143	4	29.9242
			Seed	9	30.9242	0	0.507463	95.7143	5	30.9242
			Seed	9	31.9242	0	0.507463	95.7143	6	31.9242
			Seed	9	32.9242	6	0.507463	95.7143	7	32.9242
			Seed	9	33.9242	6	0.507463	95.7143	8	33.9242
			Seed	9	34.9242	6	0.507463	95.7143	9	34.9242
			Seed	9	35.9242	7	0.507463	95.7143	10	35.9242
			Seed	9	36.9242	7	0.507463	95.7143	11	36.9242
			Seed	9	37.9242	7	0.507463	95.7143	12	37.9242
			Seed	9	38.9242	11	0.507463	95.7143	13	38.9242
			Seed	9	39.9242	5	0.507463	95.7143	14	39.9242
			Seed	9	40.9242	5	0.507463	95.7143	15	40.9242
			Seed	9	41.9242	5	0.507463	95.7143	16	41.9242
			Seed	9	42.9242	4	0.507463	95.7143	17	42.9242
			Seed	9	43.9242	4	0.507463	95.7143	18	43.9242
			Seed	9	44.9242	4	0.507463	95.7143	19	44.9242
			Seed	9	45.9242	4	0.507463	95.7143	20	45.9242
			Seed	9	46.9242	0	0.507463	95.7143	21	46.9242
			Seed	9	47.9242	4	0.507463	95.7143	22	47.9242
			Seed	9	48.9242	3	0.507463	95.7143	23	48.9242
			Seed	9	49.9242	2	0.507463	95.7143	24	49.9242
			Seed	9	50.9242	2	0.507463	95.7143	25	50.9242
			Seed	9	51.9242	2	0.507463	95.7143	26	51.9242
			Seed	9	52.9242	2	0.507463	95.7143	27	52.9242
			Seed	9	53.9242	2	0.507463	95.7143	28	53.9242
			Seed	9	54.9242	2	0.507463	95.7143	29	54.9242
			Seed	9	55.9242	2	0.507463	95.7143	30	55.9242
			Seed	9	56.9242	2	0.507463	95.7143	31	56.9242
			Seed	9	57.9242	2	0.507463	95.7143	32	57.9242
			Seed	9	58.9242	2	0.507463	95.7143	33	58.9242
			Seed	9	59.9242	2	0.507463	95.7143	34	59.9242
			Seed	9	60.9242	2	0.507463	95.7143	35	60.9242
			Seed	9	61.9242	2	0.507463	95.7143	36	61.9242
			Seed	9	62.9242	2	0.507463	95.7143	37	62.9242
			Seed	9	63.9242	3	0.507463	95.7143	38	63.9242
			Seed	9	64.9242	2	0.507463	95.7143	39	64.9242
			Seed	9	65.9242	2	0.507463	95.7143	40	65.9242
			Seed	9	66.9242	1	0.507463	95.7143	41	66.9242
			Seed	9	67.9242	1	0.507463	95.7143	42	67.9242
			Seed	9	68.9242	2	0.507463	95.7143	43	68.9242
			Seed	9	69.9242	2	0.507463	95.7143	44	69.9242
			Seed	9	70.9242	2	0.507463	95.7143	45	70.9242
			Seed	9	71.9242	2	0.507463	95.7143	46	71.9242
			Seed	9	72.9242	2	0.507463	95.7143	47	72.9242
			Seed	9	73.9242	1	0.507463	95.7143	48	73.9242
			Seed	9	74.9242	2	0.507463	95.7143	49	74.9242
			Seed	9	75.9242	1	0.507463	95.7143	50	75.9242
			Seed	9	76.9242	2	0.507463	95.7143	51	76.9242
			Seed	9	77.9242	2	0.507463	95.7143	52	77.9242
			Seed	9	78.9242	1	0.507463	95.7143	53	78.9242
			Seed	9	79.9242	2	0.507463	95.7143	54	79.9242
			Seed	9	80.9242	2	0.507463	95.7143	55	80.9242
			Seed	9	81.9242	0	0.507463	95.7143	56	81.9242
			Seed	9	82.9242	0	0.507463	95.7143	57	82.9242
			Seed	9	83.9242	0	0.507463	95.7143	58	83.9242
			Seed	9	84.9242	0	0.507463	95.7143	59	84.9242
			Seed	9	85.9242	0	0.507463	95.7143	60	85.9242
			Seed	9	86.9242	0	0.507463	95.7143	61	86.9242
			Seed	9	87.9242	0	0.507463	95.7143	62	87.9242
			Seed	9	88.9242	0	0.507463	95.7143	63	88.9242
			Seed	9	89.9242	0	0.507463	95.7143	64	89.9242
			Seed	10	26.9242	0	0.507463	95.7143	1	26.9242
			Seed	10	27.9242	0	0.507463	95.7143	2	27.9242
			Seed	10	28.9242	0	0.507463	95.7143	3	28.9242
			Seed	10	29.9242	0	0.507463	95.7143	4	29.9242
			Seed	10	30.9242	5	0.507463	95.7143	5	30.9242
			Seed	10	31.9242	5	0.507463	95.7143	6	31.9242
			Seed	10	32.9242	7	0.507463	95.7143	7	32.9242
			Seed	10	33.9242	7	0.507463	95.7143	8	33.9242
			Seed	10	34.9242	7	0.507463	95.7143	9	34.9242
			Seed	10	35.9242	9	0.507463	95.7143	10	35.9242
			Seed	10	36.9242	12	0.507463	95.7143	11	36.9242
			Seed	10	37.9242	6	0.507463	95.7143	12	37.9242
			Seed	10	38.9242	6	0.507463	95.7143	13	38.9242
			Seed	10	39.9242	6	0.507463	95.7143	14	39.9242
			Seed	10	40.9242	5	0.507463	95.7143	15	40.9242
			Seed	10	41.9242	3	0.507463	95.7143	16	41.9242
			Seed	10	42.9242	2	0.507463	95.7143	17	42.9242
			Seed	10	43.9242	5	0.507463	95.7143	18	43.9242
			Seed	10	44.9242	3	0.507463	95.7143	19	44.9242
			Seed	10	45.9242	2	0.507463	95.7143	20	45.9242
			Seed	10	46.9242	2	0.507463	95.7143	21	46.9242
			Seed	10	47.9242	2	0.507463	95.7143	22	47.9242
			Seed	10	48.9242	3	0.507463	95.7143	23	48.9242
			Seed	10	49.9242	0	0.507463	95.7143	24	49.9242
			Seed	10	50.9242	3	0.507463	95.7143	25	50.9242
			Seed	10	51.9242	1	0.507463	95.7143	26	51.9242
			Seed	10	52.9242	2	0.507463	95.7143	27	52.9242
			Seed	10	53.9242	1	0.507463	95.7143	28	53.9242
			Seed	10	54.9242	0	0.507463	95.7143	29	54.9242
			Seed	10	55.9242	2	0.507463	95.7143	30	55.9242
			Seed	10	56.9242	1	0.507463	95.7143	31	56.9242
			Seed	10	57.9242	2	0.507463	95.7143	32	57.9242
			Seed	10	58.9242	1	0.507463	95.7143	33	58.9242
			Seed	10	59.9242	0	0.507463	95.7143	34	59.9242
			Seed	10	60.9242	2	0.507463	95.7143	35	60.9242
			Seed	10	61.9242	1	0.507463	95.7143	36	61.9242
			Seed	10	62.9242	0	0.507463	95.7143	37	62.9242
			Seed	10	63.9242	3	0.507463	95.7143	38	63.9242
			Seed	10	64.9242	2	0.507463	95.7143	39	64.9242
			Seed	10	65.9242	1	0.507463	95.7143	40	65.9242
			Seed	10	66.9242	2	0.507463	95.7143	41	66.9242
			Seed	10	67.9242	2	0.507463	95.7143	42	67.9242
			Seed	10	68.9242	2	0.507463	95.7143	43	68.9242
			Seed	10	69.9242	0	0.507463	95.7143	44	69.9242
			Seed	10	70.9242	2	0.507463	95.7143	45	70.9242
			Seed	10	71.9242	2	0.507463	95.7143	46	71.9242
			Seed	10	72.9242	1	0.507463	95.7143	47	72.9242
			Seed	10	73.9242	1	0.507463	95.7143	48	73.9242
			Seed	10	74.9242	1	0.507463	95.7143	49	74.9242
			Seed	10	75.9242	2	0.507463	95.7143	50	75.9242
			Seed	10	76.9242	2	0.507463	95.7143	51	76.9242
			Seed	10	77.9242	1	0.507463	95.7143	52	77.9242
			Seed	10	78.9242	1	0.507463	95.7143	53	78.9242
			Seed	10	79.9242	1	0.507463	95.7143	54	79.9242
			Seed	10	80.9242	1	0.507463	95.7143	55	80.9242
			Seed	10	81.9242	1	0.507463	95.7143	56	81.9242
			Seed	10	82.9242	1	0.507463	95.7143	57	82.9242
			Seed	10	83.9242	0	0.507463	95.7143	58	83.9242
			Seed	10	84.9242	0	0.507463	95.7143	59	84.9242
			Seed	10	85.9242	0	0.507463	95.7143	60	85.9242
			Seed	10	86.9242	0	0.507463	95.7143	61	86.9242
			Seed	10	87.9242	0	0.507463	95.7143	62	87.9242
			Seed	10	88.9242	0	0.507463	95.7143	63	88.9242
			Seed	11	26.9242	0	0.507463	95.7143	1	26.9242
			Seed	11	27.9242	0	0.507463	95.7143	2	27.9242
			Seed	11	28.9242	0	0.507463	95.7143	3	28.9242
			Seed	11	29.9242	0	0.507463	95.7143	4	29.9242
			Seed	11	30.9242	0	0.507463	95.7143	5	30.9242
			Seed	11	31.9242	0	0.507463	95.7143	6	31.9242
			Seed	11	32.9242	7	0.507463	95.7143	7	32.9242
			Seed	11	33.9242	10	0.507463	95.7143	8	33.9242
			Seed	11	34.9242	11	0.507463	95.7143	9	34.9242
			Seed	11	35.9242	11	0.507463	95.7143	10	35.9242
			Seed	11	36.9242	12	0.507463	95.7143	11	36.9242
			Seed	11	37.9242	12	0.507463	95.7143	12	37.9242
			Seed	11	38.9242	15	0.507463	95.7143	13	38.9242
			Seed	11	39.9242	9	0.507463	95.7143	14	39.9242
			Seed	11	40.9242	9	0.507463	95.7143	15	40.9242
			Seed	11	41.9242	9	0.507463	95.7143	16	41.9242
			Seed	11	42.9242	8	0.507463	95.7143	17	42.9242
			Seed	11	43.9242	5	0.507463	95.7143	18	43.9242
			Seed	11	44.9242	5	0.507463	95.7143	19	44.9242
			Seed	11	45.9242	5	0.507463	95.7143	20	45.9242
			Seed	11	46.9242	5	0.507463	95.7143	21	46.9242
			Seed	11	47.9242	5	0.507463	95.7143	22	47.9242
			Seed	11	48.9242	3	0.507463	95.7143	23	48.9242
			Seed	11	49.9242	3	0.507463	95.7143	24	49.9242
			Seed	11	50.9242	4	0.507463	95.7143	25	50.9242
			Seed	11	51.9242	5	0.507463	95.7143	26	51.9242
			Seed	11	52.9242	4	0.507463	95.7143	27	52.9242
			Seed	11	53.9242	3	0.507463	95.7143	28	53.9242
			Seed	11	54.9242	3	0.507463	95.7143	29	54.9242
			Seed	11	55.9242	3	0.507463	95.7143	30	55.9242
			Seed	11	56.9242	3	0.507463	95.7143	31	56.9242
			Seed	11	57.9242	3	0.507463	95.7143	32	57.9242
			Seed	11	58.9242	3	0.507463	95.7143	33	58.9242
			Seed	11	59.9242	3	0.507463	95.7143	34	59.9242
			Seed	11	60.9242	2	0.507463	95.7143	35	60.9242
			Seed	11	61.9242	2	0.507463	95.7143	36	61.9242
			Seed	11	62.9242	2	0.507463	95.7143	37	62.9242
			Seed	11	63.9242	2	0.507463	95.7143	38	63.9242
			Seed	11	64.9242	3	0.507463	95.7143	39	64.9242
			Seed	11	65.9242	3	0.507463	95.7143	40	65.9242
			Seed	11	66.9242	3	0.507463	95.7143	41	66.9242
			Seed	11	67.9242	2	0.507463	95.7143	42	67.9242
			Seed	11	68.9242	3	0.507463	95.7143	43	68.9242
			Seed	11	69.9242	2	0.507463	95.7143	44	69.9242
			Seed	11	70.9242	3	0.507463	95.7143	45	70.9242
			Seed	11	71.9242	2	0.507463	95.7143	46	71.9242
			Seed	11	72.9242	2	0.507463	95.7143	47	72.9242
			Seed	11	73.9242	2	0.507463	95.7143	48	73.9242
			Seed	11	74.9242	2	0.507463	95.7143	49	74.9242
			Seed	11	75.9242	2	0.507463	95.7143	50	75.9242
			Seed	11	76.9242	2	0.507463	95.7143	51	76.9242
			Seed	11	77.9242	2	0.507463	95.7143	52	77.9242
			Seed	11	78.9242	1	0.507463	95.7143	53	78.9242
			Seed	11	79.9242	2	0.507463	95.7143	54	79.9242
			Seed	11	80.9242	1	0.507463	95.7143	55	80.9242
			Seed	11	81.9242	0	0.507463	95.7143	56	81.9242
			Seed	11	82.9242	0	0.507463	95.7143	57	82.9242
			Seed	11	83.9242	0	0.507463	95.7143	58	83.9242
			Seed	12	26.9242	0	0.507463	95.7143	1	26.9242
			Seed	12	27.9242	0	0.507463	95.7143	2	27.9242
			Seed	12	28.9242	0	0.507463	95.7143	3	28.9242
			Seed	12	29.9242	0	0.507463	95.7143	4	29.9242
			Seed	12	30.9242	0	0.507463	95.7143	5	30.9242
			Seed	12	31.9242	0	0.507463	95.7143	6	31.9242
			Seed	12	32.9242	0	0.507463	95.7143	7	32.9242
			Seed	12	33.9242	0	0.507463	95.7143	8	33.9242
			Seed	12	34.9242	6	0.507463	95.7143	9	34.9242
			Seed	12	35.9242	6	0.507463	95.7143	10	35.9242
			Seed	12	36.9242	5	0.507463	95.7143	11	36.9242
			Seed	12	37.9242	6	0.507463	95.7143	12	37.9242
			Seed	12	38.9242	5	0.507463	95.7143	13	38.9242
			Seed	12	39.9242	8	0.507463	95.7143	14	39.9242
			Seed	12	40.9242	10	0.507463	95.7143	15	40.9242
			Seed	12	41.9242	4	0.507463	95.7143	16	41.9242
			Seed	12	42.9242	4	0.507463	95.7143	17	42.9242
			Seed	12	43.9242	4	0.507463	95.7143	18	43.9242
			Seed	12	44.9242	3	0.507463	95.7143	19	44.9242
			Seed	12	45.9242	4	0.507463	95.7143	20	45.9242
			Seed	12	46.9242	3	0.507463	95.7143	21	46.9242
			Seed	12	47.9242	3	0.507463	95.7143	22	47.9242
			Seed	12	48.9242	3	0.507463	95.7143	23	48.9242
			Seed	12	49.9242	0	0.507463	95.7143	24	49.9242
			Seed	12	50.9242	4	0.507463	95.7143	25	50.9242
			Seed	12	51.9242	2	0.507463	95.7143	26	51.9242
			Seed	12	52.9242	3	0.507463	95.7143	27	52.9242
			Seed	12	53.9242	2	0.507463	95.7143	28	53.9242
			Seed	12	54.9242	3	0.507463	95.7143	29	54.9242
			Seed	12	55.9242	0	0.507463	95.7143	30	55.9242
			Seed	12	56.9242	3	0.507463	95.7143	31	56.9242
			Seed	12	57.9242	3	0.507463	95.7143	32	57.9242
			Seed	12	58.9242	1	0.507463	95.7143	33	58.9242
			Seed	12	59.9242	2	0.507463	95.7143	34	59.9242
			Seed	12	60.9242	2	0.507463	95.7143	35	60.9242
			Seed	12	61.9242	2	0.507463	95.7143	36	61.9242
			Seed	12	62.9242	2	0.507463	95.7143	37	62.9242
			Seed	12	63.9242	2	0.507463	95.7143	38	63.9242
			Seed	12	64.9242	2	0.507463	95.7143	39	64.9242
			Seed	12	65.9242	2	0.507463	95.7143	40	65.9242
			Seed	12	66.9242	2	0.507463	95.7143	41	66.9242
			Seed	12	67.9242	1	0.507463	95.7143	42	67.9242
			Seed	12	68.9242	2	0.507463	95.7143	43	68.9242
			Seed	12	69.9242	3	0.507463	95.7143	44	69.9242
			Seed	12	70.9242	2	0.507463	95.7143	45	70.9242
			Seed	12	71.9242	2	0.507463	95.7143	46	71.9242
			Seed	12	72.9242	1	0.507463	95.7143	47	72.9242
			Seed	12	73.9242	2	0.507463	95.7143	48	73.9242
			Seed	12	74.9242	2	0.507463	95.7143	49	74.9242
			Seed	12	75.9242	2	0.507463	95.7143	50	75.9242
			Seed	12	76.9242	2	0.507463	95.7143	51	76.9242
			Seed	12	77.9242	2	0.507463	95.7143	52	77.9242
			Seed	12	78.9242	2	0.507463	95.7143	53	78.9242
			Seed	12	79.9242	1	0.507463	95.7143	54	79.9242
			Seed	12	80.9242	2	0.507463	95.7143	55	80.9242
			Seed	12	81.9242	2	0.507463	95.7143	56	81.9242
			Seed	12	82.9242	2	0.507463	95.7143	57	82.9242
			Seed	12	83.9242	1	0.507463	95.7143	58	83.9242
			Seed	12	84.9242	1	0.507463	95.7143	59	84.9242
			Seed	12	85.9242	0	0.507463	95.7143	60	85.9242
			Seed	12	86.9242	0	0.507463	95.7143	61	86.9242
			Seed	12	87.9242	0	0.507463	95.7143	62	87.9242
			Seed	12	88.9242	0	0.507463	95.7143	63	88.9242
			Seed	12	89.9242	0	0.507463	95.7143	64	89.9242
			Seed	13	26.9242	0	0.507463	95.7143	1	26.9242
			Seed	13	27.9242	0	0.507463	95.7143	2	27.9242
			Seed	13	28.9242	0	0.507463	95.7143	3	28.9242
			Seed	13	29.9242	0	0.507463	95.7143	4	29.9242
			Seed	13	30.9242	0	0.507463	95.7143	5	30.9242
			Seed	13	31.9242	4	0.507463	95.7143	6	31.9242
			Seed	13	32.9242	5	0.507463	95.7143	7	32.9242
			Seed	13	33.9242	4	0.507463	95.7143	8	33.9242
			Seed	13	34.9242	4	0.507463	95.7143	9	34.9242
			Seed	13	35.9242	6	0.507463	95.7143	10	35.9242
			Seed	13	36.9242	8	0.507463	95.7143	11	36.9242
			Seed	13	37.9242	9	0.507463	95.7143	12	37.9242
			Seed	13	38.9242	7	0.507463	95.7143	13	38.9242
			Seed	13	39.9242	7	0.507463	95.7143	14	39.9242
			Seed	13	40.9242	7	0.507463	95.7143	15	40.9242
			Seed	13	41.9242	4	0.507463	95.7143	16	41.9242
			Seed	13	42.9242	5	0.507463	95.7143	17	42.9242
			Seed	13	43.9242	5	0.507463	95.7143	18	43.9242
			Seed	13	44.9242	5	0.507463	95.7143	19	44.9242
			Seed	13	45.9242	5	0.507463	95.7143	20	45.9242
			Seed	13	46.9242	5	0.507463	95.7143	21	46.9242
			Seed	13	47.9242	5	0.507463	95.7143	22	47.9242
			Seed	13	48.9242	5	0.507463	95.7143	23	48.9242
			Seed	13	49.9242	3	0.507463	95.7143	24	49.9242
			Seed	13	50.9242	3	0.507463	95.7143	25	50.9242
			Seed	13	51.9242	2	0.507463	95.7143	26	51.9242
			Seed	13	52.9242	0	0.507463	95.7143	27	52.9242
			Seed	13	53.9242	2	0.507463	95.7143	28	53.9242
			Seed	13	54.9242	1	0.507463	95.7143	29	54.9242
			Seed	13	55.9242	0	0.507463	95.7143	30	55.9242
			Seed	13	56.9242	2	0.507463	95.7143	31	56.9242
			Seed	13	57.9242	1	0.507463	95.7143	32	57.9242
			Seed	13	58.9242	2	0.507463	95.7143	33	58.9242
			Seed	13	59.9242	1	0.507463	95.7143	34	59.9242
			Seed	13	60.9242	0	0.507463	95.7143	35	60.9242
			Seed	13	61.9242	2	0.507463	95.7143	36	61.9242
			Seed	13	62.9242	1	0.507463	95.7143	37	62.9242
			Seed	13	63.9242	0	0.507463	95.7143	38	63.9242
			Seed	13	64.9242	3	0.507463	95.7143	39	64.9242
			Seed	13	65.9242	2	0.507463	95.7143	40	65.9242
			Seed	13	66.9242	1	0.507463	95.7143	41	66.9242
			Seed	13	67.9242	2	0.507463	95.7143	42	67.9242
			Seed	13	68.9242	2	0.507463	95.7143	43	68.9242
			Seed	13	69.9242	2	0.507463	95.7143	44	69.9242
			Seed	13	70.9242	0	0.507463	95.7143	45	70.9242
			Seed	13	71.9242	2	0.507463	95.7143	46	71.9242
			Seed	13	72.9242	2	0.507463	95.7143	47	72.9242
			Seed	13	73.9242	1	0.507463	95.7143	48	73.9242
			Seed	13	74.9242	0	0.507463	95.7143	49	74.9242
			Seed	13	75.9242	1	0.507463	95.7143	50	75.9242
[truncated: 4,002 more rows]

## Sheet: Rostrum length data
	Paper data	257.07	211.63				66085	44787.3	54403.7	0	110872	332.975	468.7	135.725
Halyomorpha halys																																Riptortus pedestris
Insect stage		a	b	c	d	total length (mm)	a2	b2	2ab	cos (90)	(a2+b2-2ab cos 90)	CS	a+b	P	cos 80	(a2+b2-2ab cos 80)	CS	P	cos 70	(a2+b2-2ab cos 80)	CS	P	cos 60	(a2+b2-2ab cos 80)	CS	P	cos 50	(a2+b2-2ab cos 80)	CS	P		Insect stage		a	b	c	d	total length (mm)	a2	b2	2ab	cos (90)	(a2+b2-2ab cos 90)	CS	a+b	P	cos 80	(a2+b2-2ab cos 80)	CS
Adult (female)	1	2	2	1.6	1.1	6.7	4	4	8	0	8	2.82843	4	1.17157	0.174	6.608	2.5706	1.4294	0.342	5.264	2.29434	1.70566	0.5	4	2	2	0.643	2.856	1.68997	2.31003		Adult (female)	1	1.5	1.6	0.8	1.5	5.4	2.25	2.56	4.8	0	4.81	2.19317	3.1	0.906829	0.174	3.9748	1.99369
	2	1.9	2.1	1.6	1.3	6.9	3.61	4.41	7.98	0	8.02	2.83196	4	1.16804	0.174	6.63148	2.57517	1.42483	0.342	5.29084	2.30018	1.69982	0.5	4.03	2.00749	1.99251	0.643	2.88886	1.69966	2.30034			2	1.5	1.5	1	1.3	5.3	2.25	2.25	4.5	0	4.5	2.12132	3	0.87868	0.174	3.717	1.92795
	3	2.4	2.2	1.8	1.2	7.6	5.76	4.84	10.56	0	10.6	3.25576	4.6	1.34424	0.174	8.76256	2.96016	1.63984	0.342	6.98848	2.64357	1.95643	0.5	5.32	2.30651	2.29349	0.643	3.80992	1.9519	2.6481			3	1.5	1.5	0.9	1.3	5.2	2.25	2.25	4.5	0	4.5	2.12132	3	0.87868	0.174	3.717	1.92795
	4	2	2.1	1.6	1.2	6.9	4	4.41	8.4	0	8.41	2.9	4.1	1.2	0.174	6.9484	2.63598	1.46402	0.342	5.5372	2.35313	1.74687	0.5	4.21	2.05183	2.04817	0.643	3.0088	1.73459	2.36541			4	1.4	1.6	1	1.3	5.3	1.96	2.56	4.48	0	4.52	2.12603	3	0.873971	0.174	3.74048	1.93403
	5	2	2.1	1.8	1.3	7.2	4	4.41	8.4	0	8.41	2.9	4.1	1.2	0.174	6.9484	2.63598	1.46402	0.342	5.5372	2.35313	1.74687	0.5	4.21	2.05183	2.04817	0.643	3.0088	1.73459	2.36541			5	1.7	1.4	0.9	1.3	5.3	2.89	1.96	4.76	0	4.85	2.20227	3.1	0.897728	0.174	4.02176	2.00543
	6	2	2.2	1.8	1.3	7.3	4	4.84	8.8	0	8.84	2.97321	4.2	1.22679	0.174	7.3088	2.70348	1.49652	0.342	5.8304	2.41462	1.78538	0.5	4.44	2.10713	2.09287	0.643	3.1816	1.7837	2.4163			6	1.6	1.4	1	1.3	5.3	2.56	1.96	4.48	0	4.52	2.12603	3	0.873971	0.174	3.74048	1.93403
	7	1.9	2.2	1.8	1.2	7.1	3.61	4.84	8.36	0	8.45	2.90689	4.1	1.19311	0.174	6.99536	2.64487	1.45513	0.342	5.59088	2.3645	1.7355	0.5	4.27	2.0664	2.0336	0.643	3.07452	1.75343	2.34657			7	1.7	1.5	0.9	1.4	5.5	2.89	2.25	5.1	0	5.14	2.26716	3.2	0.932843	0.174	4.2526	2.06218
	8	2.1	2	1.8	1.3	7.2	4.41	4	8.4	0	8.41	2.9	4.1	1.2	0.174	6.9484	2.63598	1.46402	0.342	5.5372	2.35313	1.74687	0.5	4.21	2.05183	2.04817	0.643	3.0088	1.73459	2.36541			8	1.5	1.5	0.9	1.3	5.2	2.25	2.25	4.5	0	4.5	2.12132	3	0.87868	0.174	3.717	1.92795
	9	2.2	2.1	1.7	1.2	7.2	4.84	4.41	9.24	0	9.25	3.04138	4.3	1.25862	0.174	7.64224	2.76446	1.53554	0.342	6.08992	2.46778	1.83222	0.5	4.63	2.15174	2.14826	0.643	3.30868	1.81898	2.48102			9	1.5	1.5	0.8	1.4	5.2	2.25	2.25	4.5	0	4.5	2.12132	3	0.87868	0.174	3.717	1.92795
	10	2	2	1.8	1.3	7.1	4	4	8	0	8	2.82843	4	1.17157	0.174	6.608	2.5706	1.4294	0.342	5.264	2.29434	1.70566	0.5	4	2	2	0.643	2.856	1.68997	2.31003			10	1.5	1.5	1	1.4	5.4	2.25	2.25	4.5	0	4.5	2.12132	3	0.87868	0.174	3.717	1.92795
	Ave	2.05	2.1	1.68	1.24	7.12	4.223	4.416	8.614	0	8.639	2.93661	4.15	1.21339	0.174	7.14016	2.66973	1.48027	0.342	5.69301	2.38387	1.76613	0.5	4.332	2.07948	2.07052	0.643	3.1002	1.75914	2.39086			Ave	1.54	1.5	0.92	1.35	5.31	2.38	2.254	4.612	0	4.634	2.15213	30.4	0.887874	0.174	3.83151	1.95691
	SE	0.0477261	0.0258199	0.03	0.0221108	0.0785988																											SE	0.0305505	0.0210819	0.0249444	0.0223607	0.0314466
Adult (male)	1	1.5	2	1.5	1.2	6.2	a2	b2	2ab	cos (90)	(a2+b2-2ab cos 90)	CS	a+b	P	cos 80	(a2+b2-2ab cos 80)	CS	P	cos 70	(a2+b2-2ab cos 80)	CS	P	cos 60	(a2+b2-2ab cos 80)	CS	P	cos 50	(a2+b2-2ab cos 80)	CS	P		Adult (male)	1	1.6	1.6	0.8	1.4	5.4	a2	b2	2ab	cos (90)	(a2+b2-2ab cos 90)	CS	a+b	P	cos 80	(a2+b2-2ab cos 80)	CS
	2	1.7	1.7	1.5	1.2	6.1	2.89	2.89	5.78	0	5.78	2.40416	3.4	0.995837	0.174	4.77428	2.18501	1.21499	0.342	3.80324	1.95019	1.44981	0.5	2.89	1.7	1.7	0.643	2.06346	1.43647	1.96353			2	1.4	1.5	0.8	1.3	5	1.96	2.25	4.2	0	4.21	2.05183	2.9	0.848172	0.174	3.4792	1.86526
	3	1.9	2.2	1.6	1.2	6.9	3.61	4.84	8.36	0	8.45	2.90689	4.1	1.19311	0.174	6.99536	2.64487	1.45513	0.342	5.59088	2.3645	1.7355	0.5	4.27	2.0664	2.0336	0.643	3.07452	1.75343	2.34657			3	1.4	1.5	0.7	1.4	5	1.96	2.25	4.2	0	4.21	2.05183	2.9	0.848172	0.174	3.4792	1.86526
	4	1.6	1.3	1.5	1.2	5.6	2.56	1.69	4.16	0	4.25	2.06155	2.9	0.838447	0.174	3.52616	1.87781	1.02219	0.342	2.82728	1.68145	1.21855	0.5	2.17	1.47309	1.42691	0.643	1.57512	1.25504	1.64496			4	1.4	1.5	0.8	1.2	4.9	1.96	2.25	4.2	0	4.21	2.05183	2.9	0.848172	0.174	3.4792	1.86526
	5	1.7	1.9	1.1	1	5.7	2.89	3.61	6.46	0	6.5	2.54951	3.6	1.05049	0.174	5.37596	2.31861	1.28139	0.342	4.29068	2.0714	1.5286	0.5	3.27	1.80831	1.79169	0.643	2.34622	1.53174	2.06826			5	1.4	1.5	0.8	1.2	4.9	1.96	2.25	4.2	0	4.21	2.05183	2.9	0.848172	0.174	3.4792	1.86526
	6	1.6	2	1.5	1.2	6.3	2.56	4	6.4	0	6.56	2.56125	3.6	1.03875	0.174	5.4464	2.33375	1.26625	0.342	4.3712	2.09074	1.50926	0.5	3.36	1.83303	1.76697	0.643	2.4448	1.56359	2.03641			6	1.4	1.6	0.8	1.4	5.2	1.96	2.56	4.48	0	4.52	2.12603	3	0.873971	0.174	3.74048	1.93403
	7	1.7	2	1.5	1.2	6.4	2.89	4	6.8	0	6.89	2.62488	3.7	1.07512	0.174	5.7068	2.38889	1.31111	0.342	4.5644	2.13645	1.56355	0.5	3.49	1.86815	1.83185	0.643	2.5176	1.58669	2.11331			7	1.4	1.5	0.8	1.3	5	1.96	2.25	4.2	0	4.21	2.05183	2.9	0.848172	0.174	3.4792	1.86526
	8	1.9	2.2	1.6	1.2	6.9	3.61	4.84	8.36	0	8.45	2.90689	4.1	1.19311	0.174	6.99536	2.64487	1.45513	0.342	5.59088	2.3645	1.7355	0.5	4.27	2.0664	2.0336	0.643	3.07452	1.75343	2.34657			8	1.4	1.5	0.7	1.4	5	1.96	2.25	4.2	0	4.21	2.05183	2.9	0.848172	0.174	3.4792	1.86526
	9	1.6	1.3	1.5	1.2	5.6	2.56	1.69	4.16	0	4.25	2.06155	2.9	0.838447	0.174	3.52616	1.87781	1.02219	0.342	2.82728	1.68145	1.21855	0.5	2.17	1.47309	1.42691	0.643	1.57512	1.25504	1.64496			9	1.4	1.5	0.8	1.2	4.9	1.96	2.25	4.2	0	4.21	2.05183	2.9	0.848172	0.174	3.4792	1.86526
	10	1.8	1.7	1.2	1.1	5.8	3.24	2.89	6.12	0	6.13	2.47588	3.5	1.02412	0.174	5.06512	2.25058	1.24942	0.342	4.03696	2.00922	1.49078	0.5	3.07	1.75214	1.74786	0.643	2.19484	1.4815	2.0185			10	1.5	1.6	0.9	1.2	5.2	2.25	2.56	4.8	0	4.81	2.19317	3.1	0.906829	0.174	3.9748	1.99369
	Ave	1.68	1.82	1.44	1.16	6.1	2.97889	3.38333	6.28889	0	6.36222	2.50584	31.8	1.02749	0.174	5.26796	2.28025	1.25309	0.342	4.21142	2.03888	1.49446	0.5	3.21778	1.78229	1.75104	0.643	2.31847	1.51299	2.02034			Ave	1.44	1.52	0.78	1.3	5.04	1.99222	2.31889	4.29778	0	4.31111	2.07578	26.4	0.857556	0.174	3.5633	1.88717
	SE	0.0421637	0.103333	0.0521749	0.0213437	0.15438																											SE	0.0213437	0.0152753	0.0179505	0.0298142	0.0521749
5th	1	1.5	1.5	1.4	1.1	5.5	a2	b2	2ab	cos (90)	(a2+b2-2ab cos 90)	CS	a+b	P	cos 80	(a2+b2-2ab cos 80)	CS	P	cos 70	(a2+b2-2ab cos 80)	CS	P	cos 60	(a2+b2-2ab cos 80)	CS	P	cos 50	(a2+b2-2ab cos 80)	CS	P		5th	1	1.5	1.4	0.6	1.2	4.7	a2	b2	2ab	cos (90)	(a2+b2-2ab cos 90)	CS	a+b	P	cos 80	(a2+b2-2ab cos 80)	CS
	2	1.3	1.9	1.4	1.1	5.7	1.69	3.61	4.94	0	5.3	2.30217	3.2	0.897827	0.174	4.44044	2.10724	1.09276	0.342	3.61052	1.90014	1.29986	0.5	2.83	1.68226	1.51774	0.643	2.12358	1.45725	1.74275			2	1.3	1.1	0.8	1.1	4.3	1.69	1.21	2.86	0	2.9	1.70294	2.4	0.697061	0.174	2.40236	1.54995
	3	1.3	1.7	1.5	1.3	5.8	1.69	2.89	4.42	0	4.58	2.14009	3	0.859907	0.174	3.81092	1.95216	1.04784	0.342	3.06836	1.75167	1.24833	0.5	2.37	1.53948	1.46052	0.643	1.73794	1.31831	1.68169			3	1.4	1.2	0.8	1.2	4.6	1.96	1.44	3.36	0	3.4	1.84391	2.6	0.756091	0.174	2.81536	1.6779
	4	1.3	1.9	1.5	1.3	6	1.69	3.61	4.94	0	5.3	2.30217	3.2	0.897827	0.174	4.44044	2.10724	1.09276	0.342	3.61052	1.90014	1.29986	0.5	2.83	1.68226	1.51774	0.643	2.12358	1.45725	1.74275			4	1.3	1.1	0.8	1.1	4.3	1.69	1.21	2.86	0	2.9	1.70294	2.4	0.697061	0.174	2.40236	1.54995
	5	1.5	1.8	1.4	1.2	5.9	2.25	3.24	5.4	0	5.49	2.34307	3.3	0.956925	0.174	4.5504	2.13317	1.16683	0.342	3.6432	1.90872	1.39128	0.5	2.79	1.67033	1.62967	0.643	2.0178	1.42049	1.87951			5	1.4	1.2	0.8	1.2	4.6	1.96	1.44	3.36	0	3.4	1.84391	2.6	0.756091	0.174	2.81536	1.6779
	6	1.4	1.5	1.4	1.1	5.4	1.96	2.25	4.2	0	4.21	2.05183	2.9	0.848172	0.174	3.4792	1.86526	1.03474	0.342	2.7736	1.66541	1.23459	0.5	2.11	1.45258	1.44742	0.643	1.5094	1.22858	1.67142			6	1.4	1.2	0.7	1.1	4.4	1.96	1.44	3.36	0	3.4	1.84391	2.6	0.756091	0.174	2.81536	1.6779
	7	1.3	1.9	1.4	1.1	5.7	1.69	3.61	4.94	0	5.3	2.30217	3.2	0.897827	0.174	4.44044	2.10724	1.09276	0.342	3.61052	1.90014	1.29986	0.5	2.83	1.68226	1.51774	0.643	2.12358	1.45725	1.74275			7	1.3	1.1	0.8	1.1	4.3	1.69	1.21	2.86	0	2.9	1.70294	2.4	0.697061	0.174	2.40236	1.54995
	8	1.3	1.7	1.5	1.3	5.8	1.69	2.89	4.42	0	4.58	2.14009	3	0.859907	0.174	3.81092	1.95216	1.04784	0.342	3.06836	1.75167	1.24833	0.5	2.37	1.53948	1.46052	0.643	1.73794	1.31831	1.68169			8	1.4	1.2	0.8	1.2	4.6	1.96	1.44	3.36	0	3.4	1.84391	2.6	0.756091	0.174	2.81536	1.6779
	9	1.3	1.9	1.5	1.3	6	1.69	3.61	4.94	0	5.3	2.30217	3.2	0.897827	0.174	4.44044	2.10724	1.09276	0.342	3.61052	1.90014	1.29986	0.5	2.83	1.68226	1.51774	0.643	2.12358	1.45725	1.74275			9	1.3	1.1	0.8	1.1	4.3	1.69	1.21	2.86	0	2.9	1.70294	2.4	0.697061	0.174	2.40236	1.54995
	10	1.4	1.9	1.4	1.2	5.9	1.96	3.61	5.32	0	5.57	2.36008	3.3	0.939915	0.174	4.64432	2.15507	1.14493	0.342	3.75056	1.93664	1.36336	0.5	2.91	1.70587	1.59413	0.643	2.14924	1.46603	1.83397			10	1.5	1.3	0.9	1.3	5	2.25	1.69	3.9	0	3.94	1.98494	2.8	0.815057	0.174	3.2614	1.80593
	Ave	1.38	1.76	1.44	1.2	5.78	1.81222	3.25778	4.83556	0	5.07	2.24932	28.3	0.895126	0.174	4.22861	2.05408	1.09036	0.342	3.41624	1.84607	1.29837	0.5	2.65222	1.62631	1.51813	0.643	1.96074	1.39786	1.74659			Ave	1.38	1.2	0.76	1.16	4.5	1.87222	1.36556	3.19778	0	3.23778	1.79693	22.8	0.736407	0.174	2.68136	1.63526
	SE	0.0266667	0.0517472	0.0163299	0.0298142	0.0633333																											SE	0.0249444	0.0314466	0.0249444	0.0221108	0.0737111
4th	1	1.2	1.4	1.4	1.1	5.1	a2	b2	2ab	cos (90)	(a2+b2-2ab cos 90)	CS	a+b	P	cos 80	(a2+b2-2ab cos 80)	CS	P	cos 70	(a2+b2-2ab cos 80)	CS	P	cos 60	(a2+b2-2ab cos 80)	CS	P	cos 50	(a2+b2-2ab cos 80)	CS	P		4th	1	0.9	1.2	0.6	0.8	3.5	a2	b2	2ab	cos (90)	(a2+b2-2ab cos 90)	CS	a+b	P	cos 80	(a2+b2-2ab cos 80)	CS
	2	1.1	1.4	1.5	1	5	1.21	1.96	3.08	0	3.17	1.78045	2.5	0.719551	0.174	2.63408	1.62298	0.877015	0.342	2.11664	1.45487	1.04513	0.5	1.63	1.27671	1.22329	0.643	1.18956	1.09067	1.40933			2	1	1.3	0.8	1	4.1	1	1.69	2.6	0	2.69	1.64012	2.3	0.659878	0.174	2.2376	1.49586
	3	1.3	1.4	1.3	1.1	5.1	1.69	1.96	3.64	0	3.65	1.9105	2.7	0.789503	0.174	3.01664	1.73685	0.963152	0.342	2.40512	1.55084	1.14916	0.5	1.83	1.35277	1.34723	0.643	1.30948	1.14433	1.55567			3	0.9	1.3	0.6	1.2	4	0.81	1.69	2.34	0	2.5	1.58114	2.2	0.618861	0.174	2.09284	1.44667
	4	1.2	1.8	1.1	1	5.1	1.44	3.24	4.32	0	4.68	2.16333	3	0.836669	0.174	3.92832	1.982	1.018	0.342	3.20256	1.78957	1.21043	0.5	2.52	1.58745	1.41255	0.643	1.90224	1.37922	1.62078			4	0.9	1.2	0.7	1	3.8	0.81	1.44	2.16	0	2.25	1.5	2.1	0.6	0.174	1.87416	1.369
	5	1	1.6	1.3	1.1	5	1	2.56	3.2	0	3.56	1.8868	2.6	0.713204	0.174	3.0032	1.73297	0.867026	0.342	2.4656	1.57022	1.02978	0.5	1.96	1.4	1.2	0.643	1.5024	1.22572	1.37428			5	0.8	1.2	0.8	1.1	3.9	0.64	1.44	1.92	0	2.08	1.44222	2	0.557779	0.174	1.74592	1.32133
	6	1	1.4	1.4	1.1	4.9	1	1.96	2.8	0	2.96	1.72047	2.4	0.679535	0.174	2.4728	1.57251	0.827486	0.342	2.0024	1.41506	0.984938	0.5	1.56	1.249	1.151	0.643	1.1596	1.07685	1.32315			6	1	1.2	0.6	0.9	3.7	1	1.44	2.4	0	2.44	1.56205	2.2	0.63795	0.174	2.0224	1.42211
	7	1.1	1.4	1.5	1	5	1.21	1.96	3.08	0	3.17	1.78045	2.5	0.719551	0.174	2.63408	1.62298	0.877015	0.342	2.11664	1.45487	1.04513	0.5	1.63	1.27671	1.22329	0.643	1.18956	1.09067	1.40933			7	1	1.3	0.8	1	4.1	1	1.69	2.6	0	2.69	1.64012	2.3	0.659878	0.174	2.2376	1.49586
	8	1.3	1.4	1.3	1.1	5.1	1.69	1.96	3.64	0	3.65	1.9105	2.7	0.789503	0.174	3.01664	1.73685	0.963152	0.342	2.40512	1.55084	1.14916	0.5	1.83	1.35277	1.34723	0.643	1.30948	1.14433	1.55567			8	0.9	1.3	0.6	1.2	4	0.81	1.69	2.34	0	2.5	1.58114	2.2	0.618861	0.174	2.09284	1.44667
	9	1.2	1.8	1.1	1.1	5.2	1.44	3.24	4.32	0	4.68	2.16333	3	0.836669	0.174	3.92832	1.982	1.018	0.342	3.20256	1.78957	1.21043	0.5	2.52	1.58745	1.41255	0.643	1.90224	1.37922	1.62078			9	0.8	1.2	0.7	1	3.7	0.64	1.44	1.92	0	2.08	1.44222	2	0.557779	0.174	1.74592	1.32133
	10	1.1	1.7	1.2	1.1	5.1	1.21	2.89	3.74	0	4.1	2.02485	2.8	0.775154	0.174	3.44924	1.85721	0.942787	0.342	2.82092	1.67956	1.12044	0.5	2.23	1.49332	1.30668	0.643	1.69518	1.30199	1.49801			10	0.9	1.3	0.7	1.2	4.1	0.81	1.69	2.34	0	2.5	1.58114	2.2	0.618861	0.174	2.09284	1.44667
	Ave	1.16	1.52	1.32	1.06	5.06	1.32111	2.41444	3.53556	0	3.73556	1.92674	24.2	0.762149	0.174	3.12037	1.76071	0.928182	0.342	2.5264	1.58393	1.10495	0.5	1.96778	1.39736	1.29153	0.643	1.46219	1.20367	1.48522			Ave	0.9	1.24	0.7	1.02	3.86	0.835556	1.57889	2.29111	0	2.41444	1.55224	19.5	0.614428	0.174	2.01579	1.41839
	SE	0.0341565	0.0558768	0.0458258	0.0152753	0.0266667																											SE	0.0233333	0.0166667	0.0276887	0.0426875	0.0657436
3rd	1	0.9	1.3	1.1	1.1	4.4	a2	b2	2ab	cos (90)	(a2+b2-2ab cos 90)	CS	a+b	P	cos 80	(a2+b2-2ab cos 80)	CS	P	cos 70	(a2+b2-2ab cos 80)	CS	P	cos 60	(a2+b2-2ab cos 80)	CS	P	cos 50	(a2+b2-2ab cos 80)	CS	P		3rd	1	0.9	1	0.5	0.8	3.2	a2	b2	2ab	cos (90)	(a2+b2-2ab cos 90)	CS	a+b	P	cos 80	(a2+b2-2ab cos 80)	CS
	2	1	1.5	1	1	4.5	1	2.25	3	0	3.25	1.80278	2.5	0.697224	0.174	2.728	1.65167	0.848334	0.342	2.224	1.49131	1.00869	0.5	1.75	1.32288	1.17712	0.643	1.321	1.14935	1.35065			2	0.8	1	0.5	0.9	3.2	0.64	1	1.6	0	1.64	1.28062	1.8	0.519375	0.174	1.3616	1.16688
	3	0.9	1.5	1.2	0.9	4.5	0.81	2.25	2.7	0	3.06	1.74929	2.4	0.650714	0.174	2.5902	1.60941	0.79059	0.342	2.1366	1.46171	0.938289	0.5	1.71	1.30767	1.09233	0.643	1.3239	1.15061	1.24939			3	0.8	1	0.4	0.8	3	0.64	1	1.6	0	1.64	1.28062	1.8	0.519375	0.174	1.3616	1.16688
	4	1.2	1.3	1.1	0.9	4.5	1.44	1.69	3.12	0	3.13	1.76918	2.5	0.730819	0.174	2.58712	1.60845	0.891547	0.342	2.06296	1.4363	1.0637	0.5	1.57	1.253	1.247	0.643	1.12384	1.06011	1.43989			4	0.7	0.9	0.4	0.7	2.7	0.49	0.81	1.26	0	1.3	1.14018	1.6	0.459825	0.174	1.08076	1.0396
	5	1.1	1.3	1.1	0.9	4.4	1.21	1.69	2.86	0	2.9	1.70294	2.4	0.697061	0.174	2.40236	1.54995	0.850045	0.342	1.92188	1.38632	1.01368	0.5	1.47	1.21244	1.18756	0.643	1.06102	1.03006	1.36994			5	0.8	1	0.4	0.8	3	0.64	1	1.6	0	1.64	1.28062	1.8	0.519375	0.174	1.3616	1.16688
	6	1	1.2	1.1	1.1	4.4	1	1.44	2.4	0	2.44	1.56205	2.2	0.63795	0.174	2.0224	1.42211	0.777889	0.342	1.6192	1.27248	0.927522	0.5	1.24	1.11355	1.08645	0.643	0.8968	0.946995	1.253			6	0.8	1	0.5	0.8	3.1	0.64	1	1.6	0	1.64	1.28062	1.8	0.519375	0.174	1.3616	1.16688
	7	1	1.5	1	1	4.5	1	2.25	3	0	3.25	1.80278	2.5	0.697224	0.174	2.728	1.65167	0.848334	0.342	2.224	1.49131	1.00869	0.5	1.75	1.32288	1.17712	0.643	1.321	1.14935	1.35065			7	0.8	1	0.5	0.9	3.2	0.64	1	1.6	0	1.64	1.28062	1.8	0.519375	0.174	1.3616	1.16688
	8	0.9	1.5	1.2	1	4.6	0.81	2.25	2.7	0	3.06	1.74929	2.4	0.650714	0.174	2.5902	1.60941	0.79059	0.342	2.1366	1.46171	0.938289	0.5	1.71	1.30767	1.09233	0.643	1.3239	1.15061	1.24939			8	0.8	1	0.4	0.8	3	0.64	1	1.6	0	1.64	1.28062	1.8	0.519375	0.174	1.3616	1.16688
	9	1.2	1.3	1.1	0.9	4.5	1.44	1.69	3.12	0	3.13	1.76918	2.5	0.730819	0.174	2.58712	1.60845	0.891547	0.342	2.06296	1.4363	1.0637	0.5	1.57	1.253	1.247	0.643	1.12384	1.06011	1.43989			9	0.7	0.9	0.4	0.7	2.7	0.49	0.81	1.26	0	1.3	1.14018	1.6	0.459825	0.174	1.08076	1.0396
	10	1	1.2	1.2	0.9	4.3	1	1.44	2.4	0	2.44	1.56205	2.2	0.63795	0.174	2.0224	1.42211	0.777889	0.342	1.6192	1.27248	0.927522	0.5	1.24	1.11355	1.08645	0.643	0.8968	0.946995	1.253			10	0.8	0.9	0.5	0.9	3.1	0.64	0.81	1.44	0	1.45	1.20416	1.7	0.495841	0.174	1.19944	1.09519
	Ave	1.02	1.38	1.1	0.96	4.46	1.07889	1.88333	2.81111	0	2.96222	1.71884	21.6	0.681164	0.174	2.47309	1.57036	0.829641	0.342	2.00082	1.41221	0.987787	0.5	1.55667	1.24518	1.15482	0.643	1.15468	1.07158	1.32842			Ave	0.8	0.98	0.44	0.8	3.02	0.606667	0.936667	1.50667	0	1.54333	1.24092	15.7	0.503527	0.174	1.28117	1.13063
	SE	0.0359011	0.04	0.0233333	0.0260342	0.0266667																											SE	0.0179505	0.0152753	0.0166667	0.0233333	0.0592546
2nd	1	0.6	0.4	0.6	0.4	2	a2	b2	2ab	cos (90)	(a2+b2-2ab cos 90)	CS	a+b	P	cos 80	(a2+b2-2ab cos 80)	CS	P	cos 70	(a2+b2-2ab cos 80)	CS	P	cos 60	(a2+b2-2ab cos 80)	CS	P	cos 50	(a2+b2-2ab cos 80)	CS	P		2nd	1	0.6	0.6	0.5	0.7	2.4	a2	b2	2ab	cos (90)	(a2+b2-2ab cos 90)	CS	a+b	P	cos 80	(a2+b2-2ab cos 80)	CS
	2	0.5	0.7	0.7	0.5	2.4	0.25	0.49	0.7	0	0.74	0.860233	1.2	0.339767	0.174	0.6182	0.786257	0.413743	0.342	0.5006	0.707531	0.492469	0.5	0.39	0.6245	0.5755	0.643	0.2899	0.538424	0.661576			2	0.6	0.6	0.3	0.5	2	0.36	0.36	0.72	0	0.72	0.848528	1.2	0.351472	0.174	0.59472	0.771181
	3	0.4	0.6	0.6	0.6	2.2	0.16	0.36	0.48	0	0.52	0.72111	1	0.27889	0.174	0.43648	0.660666	0.339334	0.342	0.35584	0.596523	0.403477	0.5	0.28	0.52915	0.47085	0.643	0.21136	0.459739	0.540261			3	0.5	0.6	0.4	0.7	2.2	0.25	0.36	0.6	0	0.61	0.781025	1.1	0.318975	0.174	0.5056	0.711056
	4	0.6	0.7	0.6	0.6	2.5	0.36	0.49	0.84	0	0.85	0.921954	1.3	0.378046	0.174	0.70384	0.838952	0.461048	0.342	0.56272	0.750147	0.549853	0.5	0.43	0.655744	0.644256	0.643	0.30988	0.556669	0.743331			4	0.5	0.6	0.4	0.7	2.2	0.25	0.36	0.6	0	0.61	0.781025	1.1	0.318975	0.174	0.5056	0.711056
	5	0.5	0.5	0.6	0.6	2.2	0.25	0.25	0.5	0	0.5	0.707107	1	0.292893	0.174	0.413	0.642651	0.357349	0.342	0.329	0.573585	0.426415	0.5	0.25	0.5	0.5	0.643	0.1785	0.422493	0.577507			5	0.6	0.6	0.3	0.5	2	0.36	0.36	0.72	0	0.72	0.848528	1.2	0.351472	0.174	0.59472	0.771181
	6	0.5	0.4	0.6	0.5	2	0.25	0.16	0.4	0	0.41	0.640312	0.9	0.259688	0.174	0.3404	0.583438	0.316562	0.342	0.2732	0.522685	0.377315	0.5	0.21	0.458258	0.441742	0.643	0.1528	0.390896	0.509104			6	0.5	0.5	0.5	0.7	2.2	0.25	0.25	0.5	0	0.5	0.707107	1	0.292893	0.174	0.413	0.642651
	7	0.5	0.7	0.6	0.6	2.4	0.25	0.49	0.7	0	0.74	0.860233	1.2	0.339767	0.174	0.6182	0.786257	0.413743	0.342	0.5006	0.707531	0.492469	0.5	0.39	0.6245	0.5755	0.643	0.2899	0.538424	0.661576			7	0.6	0.6	0.3	0.5	2	0.36	0.36	0.72	0	0.72	0.848528	1.2	0.351472	0.174	0.59472	0.771181
	8	0.4	0.6	0.6	0.6	2.2	0.16	0.36	0.48	0	0.52	0.72111	1	0.27889	0.174	0.43648	0.660666	0.339334	0.342	0.35584	0.596523	0.403477	0.5	0.28	0.52915	0.47085	0.643	0.21136	0.459739	0.540261			8	0.5	0.6	0.3	0.7	2.1	0.25	0.36	0.6	0	0.61	0.781025	1.1	0.318975	0.174	0.5056	0.711056
	9	0.6	0.7	0.6	0.6	2.5	0.36	0.49	0.84	0	0.85	0.921954	1.3	0.378046	0.174	0.70384	0.838952	0.461048	0.342	0.56272	0.750147	0.549853	0.5	0.43	0.655744	0.644256	0.643	0.30988	0.556669	0.743331			9	0.5	0.6	0.4	0.7	2.2	0.25	0.36	0.6	0	0.61	0.781025	1.1	0.318975	0.174	0.5056	0.711056
	10	0.6	0.6	0.6	0.6	2.4	0.36	0.36	0.72	0	0.72	0.848528	1.2	0.351472	0.174	0.59472	0.771181	0.428819	0.342	0.47376	0.688302	0.511698	0.5	0.36	0.6	0.6	0.643	0.25704	0.506991	0.693009			10	0.5	0.6	0.3	0.6	2	0.25	0.36	0.6	0	0.61	0.781025	1.1	0.318975	0.174	0.5056	0.711056
	Ave	0.52	0.58	0.62	0.54	2.26	0.266667	0.383333	0.628889	0	0.65	0.800282	10.1	0.32194	0.174	0.540573	0.729891	0.392331	0.342	0.43492	0.654775	0.467447	0.5	0.335556	0.575227	0.546995	0.643	0.245624	0.492227	0.629995			Ave	0.56	0.6	0.38	0.62	2.16	0.286667	0.347778	0.628889	0	0.634444	0.795313	10.1	0.326909	0.174	0.525018	0.723497
	SE	0.0249444	0.0378594	0.01	0.0221108	0.0592546																											SE	0.0163299	0.01	0.0260342	0.03	0.0422953
		Seg 1																																					Rp						Angle
		2.05	2.1	1.68	1.24	7.12																																Stages	Segment 1	Segment 2	Segment 3	Segment 4	Total			PST	2nd	3rd	4th
		1.68	1.82	1.44	1.16	6.1																																2nd	0.56	0.6	0.38	0.62	2.16		90˚	0.1814	0.326909	0.503527	0.614428
		1.38	1.76	1.44	1.2	5.78																																3rd	0.8	0.98	0.44	0.8	3.02		80˚		0.398725	0.613818	0.748279
		1.16	1.52	1.32	1.06	5.06																																4th	0.9	1.24	0.7	1.02	3.86		70˚		0.47559	0.73164	0.890779
		1.02	1.38	1.1	0.96	4.46																																5th	1.38	1.2	0.76	1.16	4.5		60˚		0.557346	0.856604	1.04116
		0.52	0.58	0.62	0.54	2.26																																Adult ♂	1.44	1.52	0.78	1.3	5.04		50˚		0.643227	0.987285	1.19721
																																						Adult ♀	1.54	1.5	0.92	1.35	5.31		Proboscis length		2.16	3.02	3.86
	Hh						Hh
Stages	Segment 1	Segment 2	Segment 3	Segment 4	Total		Angle	PST	2nd	3rd	4th	5th	Adult ♂♂	Adult ♀♀
2nd	0.52	0.58	0.62	0.54	2.26		90˚	0.1814	0.32194	0.681164	0.762149	0.895126	1.02749	1.21339	0.816877
3rd	1.02	1.38	1.1	0.96	4.46		80˚		0.392331	0.829641	0.928182	1.09036	1.25309	1.48027	0.995645
4th	1.16	1.52	1.32	1.06	5.06		70˚		0.467447	0.987787	1.10495	1.29837	1.49446	1.76613	1.18652
5th	1.38	1.76	1.44	1.2	5.78		60˚		0.546995	1.15482	1.29153	1.51813	1.75104	2.07052	1.38884
Adult ♂	1.68	1.82	1.44	1.16	6.1		50˚		0.629995	1.32842	1.48522	1.74659	2.02034	2.39086	1.60024
Adult ♀	2.05	2.1	1.68	1.24	7.12		Proboscis length		2.26	4.46	5.06	5.78	6.1	7.12
									0.471742	0.996367	1.11441	1.30972	1.50928	1.78424
[truncated: 19 more columns]
